# Supplementary material for: Persistent Transcriptome Alterations in Zebrafish Embryos After Discontinued Opioid Exposure
Source: Int J Mol Sci. 2025 May 19;26(10):4840. doi: 10.3390/ijms26104840 (PMC12111994; doi:10.3390/ijms26104840)
Supplement: Supplementary file 1 [file ijms-26-04840-s001.zip]

Archive with 2 entries (2 files):
- Supplemental_Excel_File.xlsx
- supplemental_figures_and_tables.pdf
