# Supplementary material for: Persistent Transcriptome Alterations in Zebrafish Embryos After Discontinued Opioid Exposure
Source: Int J Mol Sci. 2025 May 19;26(10):4840. doi: 10.3390/ijms26104840 (PMC12111994; doi:10.3390/ijms26104840)
Supplement: Supplementary file 1 [file ijms-26-04840-s001.zip › Supplemental_Excel_File.xlsx]

## Sheet: C_vs_FE_KEGG_GO
KEGG	Gene Set	Description	Size	Expect	Ratio	P Value	FDR
	dre04512	ECM-receptor interaction	93	2.6199	5.3437	2.6283e-07	4.5207e-05
	dre04510	Focal adhesion	258	7.2681	3.1645	7.9972e-07	6.8776e-05
	dre03265	Virion	8	0.22537	13.312	0.0011108	0.047917
	dre01200	Carbon metabolism	131	3.6904	2.9807	0.0011143	0.047917
	dre00020	Citrate cycle (TCA cycle)	35	0.98599	5.0711	0.0027526	0.094691
	dre01210	2-Oxocarboxylic acid metabolism	38	1.0705	4.6707	0.0039755	0.11397
	dre03040	Spliceosome	141	3.9721	2.5176	0.0063066	0.15496
	dre01230	Biosynthesis of amino acids	87	2.4509	2.8561	0.011057	0.22941
	dre04530	Tight junction	228	6.423	2.024	0.012004	0.22941
	dre00620	Pyruvate metabolism	55	1.5494	3.227	0.018773	0.28555
GO:BP	GO:0043062	extracellular structure organization	165	4.5493	5.7151	4.8821e-13	1.115e-10
	GO:0045229	external encapsulating structure organization	166	4.5769	5.6807	5.6455e-13	1.115e-10
	GO:0031344	regulation of cell projection organization	196	5.404	3.5159	2.0175e-06	0.00026563
	GO:0150063	visual system development	468	12.904	2.4024	5.8015e-06	0.00057289
	GO:0061564	axon development	409	11.277	2.3943	2.5113e-05	0.0019839
	GO:0030903	notochord development	76	2.0954	4.295	0.00023254	0.015019
	GO:0048858	cell projection morphogenesis	421	11.608	2.1537	0.00026616	0.015019
	GO:0008380	RNA splicing	284	7.8304	2.4265	0.00033975	0.016775
	GO:0030097	hemopoiesis	483	13.317	2.0275	0.00039847	0.017488
	GO:0001501	skeletal system development	341	9.4019	2.2336	0.00051017	0.020152
GO:CC	GO:0005581	collagen trimer	57	1.6146	14.864	5.7247e-23	6.0682e-21
	GO:0030312	external encapsulating structure	292	8.2714	3.5061	2.3278e-09	1.2337e-07
	GO:0032993	protein-DNA complex	342	9.6877	1.6516	0.032718	1
	GO:0070161	anchoring junction	324	9.1778	1.6344	0.041085	1
	GO:0048471	perinuclear region of cytoplasm	116	3.2859	1.826	0.11071	1
	GO:0098794	postsynapse	259	7.3366	1.4993	0.11683	1
	GO:0016604	nuclear body	118	3.3425	1.795	0.11756	1
	GO:0030427	site of polarized growth	43	1.218	2.463	0.12139	1
	GO:0048475	coated membrane	69	1.9545	2.0465	0.13113	1
	GO:0098984	neuron to neuron synapse	97	2.7477	1.8197	0.14012	1
GO:MF	GO:0005201	extracellular matrix structural constituent	61	1.6625	13.233	1.492e-19	2.7751e-17
	GO:0005212	structural constituent of eye lens	63	1.717	8.1536	1.0358e-09	9.6326e-08
	GO:0003729	mRNA binding	214	5.8324	2.7433	0.00025003	0.015502
	GO:0019904	protein domain specific binding	90	2.4529	3.2614	0.0031013	0.14421
	GO:0042578	phosphoric ester hydrolase activity	329	8.9667	1.8959	0.0087106	0.32404
	GO:0106310	protein serine kinase activity	36	0.98116	4.0768	0.016042	0.44542
	GO:1901681	sulfur compound binding	120	3.2705	2.4461	0.016763	0.44542
	GO:0019200	carbohydrate kinase activity	24	0.65411	4.5864	0.026565	0.5851
	GO:0140030	modification-dependent protein binding	85	2.3166	2.59	0.028311	0.5851
	GO:0051287	NAD binding	47	1.281	3.1227	0.038555	0.71713

## Sheet: C_vs_FT_KEGG_GO
KEGG	Gene Set	Description	Size	Expect	Ratio	P Value	FDR
	dre04260	Cardiac muscle contraction	143	0.3239	15.437	1.1569e-05	0.0019899
	dre04814	Motor proteins	237	0.53681	7.4515	0.0016351	0.14062
	dre04020	Calcium signaling pathway	364	0.82446	4.8516	0.0077001	0.44147
	dre04010	MAPK signaling pathway	403	0.9128	4.3821	0.010977	0.47199
	dre04261	Adrenergic signaling in cardiomyocytes	238	0.53907	5.5651	0.015281	0.52568
	dre04623	Cytosolic DNA-sensing pathway	58	0.13137	7.6121	0.12371	1
	dre05132	Salmonella infection	314	0.71121	2.8121	0.15717	1
	dre04115	p53 signaling pathway	86	0.19479	5.1337	0.17815	1
	dre03015	mRNA surveillance pathway	98	0.22197	4.5051	0.2005	1
	dre04012	ErbB signaling pathway	105	0.23783	4.2048	0.21327	1
GO:BP	GO:0007600	sensory perception	365	0.68421	10.231	3.2898e-06	0.0012995
	GO:0150063	visual system development	468	0.87729	7.9791	1.6799e-05	0.0033178
	GO:0003012	muscle system process	121	0.22682	17.635	6.9681e-05	0.0091747
	GO:0050879	multicellular organismal movement	30	0.056237	35.564	0.0014188	0.1401
	GO:0006816	calcium ion transport	151	0.28306	10.599	0.0027141	0.21441
	GO:0050905	neuromuscular process	47	0.088104	22.7	0.0034579	0.22765
	GO:0010927	cellular component assembly involved in morphogenesis	89	0.16684	11.988	0.011941	0.67381
	GO:0008544	epidermis development	108	0.20245	9.8789	0.017242	0.77001
	GO:0019932	second-messenger-mediated signaling	109	0.20433	9.7882	0.017545	0.77001
	GO:0061061	muscle structure development	344	0.64485	4.6523	0.025626	1
GO:CC	GO:0099081	supramolecular polymer	470	1.0924	6.408	4.4016e-05	0.0046657
	GO:0005581	collagen trimer	57	0.13248	22.645	0.00027926	0.014801
	GO:0015629	actin cytoskeleton	261	0.60662	6.5939	0.0025619	0.09052
	GO:0030312	external encapsulating structure	292	0.67868	4.4204	0.028064	0.7437
	GO:0016528	sarcoplasm	38	0.088321	11.322	0.084845	1
	GO:0005788	endoplasmic reticulum lumen	45	0.10459	9.5611	0.099719	1
	GO:0042383	sarcolemma	59	0.13713	7.2924	0.12879	1
	GO:0048475	coated membrane	69	0.16037	6.2355	0.14901	1
	GO:1990351	transporter complex	312	0.72516	2.758	0.16211	1
	GO:0000793	condensed chromosome	86	0.19988	5.0029	0.18238	1
GO:MF	GO:0005212	structural constituent of eye lens	63	0.15557	44.996	1.2138e-10	2.2576e-08
	GO:0003774	cytoskeletal motor activity	95	0.23459	17.051	8.0523e-05	0.0074886
	GO:0003779	actin binding	317	0.78279	6.3874	0.00094753	0.058747
	GO:0005201	extracellular matrix structural constituent	61	0.15063	13.277	0.0098246	0.45685
	GO:0061134	peptidase regulator activity	143	0.35312	5.6638	0.048175	1
	GO:0030276	clathrin binding	42	0.10371	9.642	0.098808	1
	GO:0140678	molecular function inhibitor activity	223	0.55067	3.632	0.10426	1
	GO:0019838	growth factor binding	64	0.15804	6.3275	0.14674	1
	GO:0004713	protein tyrosine kinase activity	110	0.27163	3.6815	0.23916	1

## Sheet: C_vs_OE_KEGG_GO
Kegg	Gene Set	Description	Size	Expect	Ratio	P Value	FDR
	dre00620	Pyruvate metabolism	55	0.4438	11.266	7.3176e-05	0.012586
	dre00640	Propanoate metabolism	31	0.25014	11.993	0.0019077	0.15566
	dre00020	Citrate cycle (TCA cycle)	35	0.28242	10.623	0.002715	0.15566
	dre00010	Glycolysis / Gluconeogenesis	80	0.64553	6.1965	0.0038224	0.16436
	dre03082	ATP-dependent chromatin remodeling	138	1.1135	3.5922	0.024792	0.59767
	dre04137	Mitophagy	138	1.1135	3.5922	0.024792	0.59767
	dre04260	Cardiac muscle contraction	143	1.1539	3.4666	0.027798	0.59767
	dre04520	Adherens junction	143	1.1539	3.4666	0.027798	0.59767
	dre04920	Adipocytokine signaling pathway	91	0.73429	4.0856	0.036723	0.70181
	dre04510	Focal adhesion	258	2.0818	2.4017	0.056101	0.96494
GO:BP	GO:0032787	monocarboxylic acid metabolic process	288	1.9795	3.5362	0.0036397	0.58059
	GO:0043062	extracellular structure organization	165	1.1341	4.4087	0.0055475	0.58059
	GO:0045229	external encapsulating structure organization	166	1.141	4.3822	0.0056894	0.58059
	GO:0007163	establishment or maintenance of cell polarity	105	0.72171	5.5424	0.0058794	0.58059
	GO:0097581	lamellipodium organization	20	0.13747	14.549	0.0081889	0.64692
	GO:0007249	canonical NF-kappaB signal transduction	70	0.48114	6.2352	0.012332	0.77633
	GO:0030029	actin filament-based process	464	3.1893	2.5084	0.014323	0.77633
	GO:1902414	protein localization to cell junction	28	0.19245	10.392	0.015723	0.77633
	GO:1901615	organic hydroxy compound metabolic process	222	1.5259	3.2768	0.018363	0.80594
	GO:0022411	cellular component disassembly	162	1.1135	3.5923	0.025362	1
GO:CC	GO:0005581	collagen trimer	57	0.43056	9.2901	0.00085101	0.090207
	GO:0098687	chromosomal region	118	0.89134	4.4876	0.011794	0.6251
	GO:0016528	sarcoplasm	38	0.28704	6.9676	0.033089	0.9942
	GO:0032993	protein-DNA complex	342	2.5834	2.3225	0.042756	0.9942
	GO:0048770	pigment granule	46	0.34747	5.7559	0.046896	0.9942
	GO:0030312	external encapsulating structure	292	2.2057	2.2669	0.068133	1
	GO:1902493	acetyltransferase complex	67	0.5061	3.9518	0.090732	1
	GO:0098858	actin-based cell projection	76	0.57408	3.4838	0.11213	1
	GO:1905368	peptidase complex	85	0.64207	3.1149	0.1347	1
	GO:0005844	polysome	21	0.15863	6.304	0.1474	1
GO:MF	GO:0005201	extracellular matrix structural constituent	61	0.41842	7.1698	0.0083905	0.85264
	GO:0005212	structural constituent of eye lens	63	0.43214	6.9422	0.0091682	0.85264
	GO:0016874	ligase activity	171	1.1729	3.4102	0.02976	1
	GO:0016614	oxidoreductase activity, acting on CH-OH group of donors	115	0.78882	3.8031	0.044334	1
	GO:0042578	phosphoric ester hydrolase activity	329	2.2567	2.2156	0.075068	1
	GO:0044389	ubiquitin-like protein ligase binding	68	0.46643	4.2878	0.079167	1
	GO:0019199	transmembrane receptor protein kinase activity	75	0.51445	3.8876	0.093577	1
	GO:0050660	flavin adenine dinucleotide binding	83	0.56933	3.5129	0.11089	1
	GO:0019783	ubiquitin-like protein peptidase activity	91	0.6242	3.2041	0.12896	1
	GO:0016638	oxidoreductase activity, acting on the CH-NH2 group of donors	23	0.15776	6.3386	0.14655	1

## Sheet: C_vs_OT_KEGG_GO
KEGG	Gene Set	Description	Size	Expect	Ratio	P Value	FDR
	dre04115	p53 signaling pathway	86	0.13392	14.934	0.007503	1
	dre00920	Sulfur metabolism	10	0.015572	64.218	0.015473	1
	dre04260	Cardiac muscle contraction	143	0.22268	8.9816	0.019857	1
	dre04110	Cell cycle	187	0.29119	6.8683	0.032765	1
	dre04814	Motor proteins	237	0.36905	5.4193	0.050498	1
	dre00240	Pyrimidine metabolism	65	0.10122	9.8797	0.096752	1
	dre00480	Glutathione metabolism	68	0.10589	9.4439	0.101	1
	dre04330	Notch signaling pathway	78	0.12146	8.2331	0.11505	1
	dre00983	Drug metabolism	97	0.15105	6.6204	0.14119	1
	dre01232	Nucleotide metabolism	106	0.16506	6.0583	0.15332	1
GO:BP	GO:0150063	visual system development	468	0.76763	7.8162	7.8483e-05	0.031001
	GO:0007600	sensory perception	365	0.59869	6.6813	0.0026472	0.3705
	GO:0001775	cell activation	202	0.33133	9.0545	0.0041734	0.3705
	GO:0001568	blood vessel development	416	0.68234	5.8622	0.004238	0.3705
	GO:0045595	regulation of cell differentiation	428	0.70202	5.6978	0.0046899	0.3705
	GO:0042063	gliogenesis	114	0.18699	10.696	0.014779	0.90773
	GO:0002682	regulation of immune system process	354	0.58065	5.1667	0.019267	0.90773
	GO:0009611	response to wounding	148	0.24276	8.2387	0.02414	0.90773
	GO:0030155	regulation of cell adhesion	148	0.24276	8.2387	0.02414	0.90773
	GO:2000026	regulation of multicellular organismal development	400	0.6561	4.5725	0.026511	0.90773
GO:CC	GO:0016592	mediator complex	31	0.036026	27.758	0.035481	1
	GO:0070069	cytochrome complex	37	0.042998	23.257	0.042219	1
	GO:0098857	membrane microdomain	60	0.069727	14.342	0.06767	1
	GO:0098858	actin-based cell projection	76	0.088321	11.322	0.085024	1
	GO:0005768	endosome	455	0.52876	3.7824	0.093622	1
	GO:0070469	respirasome	88	0.10227	9.7784	0.097853	1
	GO:0005875	microtubule associated complex	93	0.10808	9.2527	0.10315	1
	GO:0045177	apical part of cell	118	0.13713	7.2924	0.12924	1
	GO:0098687	chromosomal region	118	0.13713	7.2924	0.12924	1
	GO:0098791	Golgi apparatus subcompartment	164	0.19059	5.247	0.17551	1
GO:MF	GO:0005212	structural constituent of eye lens	63	0.10371	38.568	2.8824e-06	0.00053614
	GO:0009055	electron transfer activity	34	0.055972	17.866	0.054558	1
	GO:0003712	transcription coregulator activity	247	0.40662	4.9186	0.061329	1
	GO:0016667	oxidoreductase activity, acting on a sulfur group of donors	43	0.070788	14.127	0.068522	1
	GO:0051287	NAD binding	47	0.077373	12.924	0.074666	1
	GO:0008134	transcription factor binding	68	0.11194	8.933	0.1063	1
	GO:0050660	flavin adenine dinucleotide binding	83	0.13664	7.3186	0.12826	1
	GO:0003774	cytoskeletal motor activity	95	0.15639	6.3942	0.14547	1
	GO:0051020	GTPase binding	110	0.18109	5.5222	0.16652	1
	GO:0016614	oxidoreductase activity, acting on CH-OH group of donors	115	0.18932	5.2821	0.17343	1

## Sheet: C_vs_FE_DETs
	sampleA	sampleB	baseMeanA	baseMeanB	baseMean	log2FoldChange	lfcSE	stat	pvalue	padj
ENSDART00000159593.2	Control	FE	0	277.526	85.3925	-25.4434	3.1993	-7.95279	1.82364533695966e-15	1.96534257964143e-11
ENSDART00000183130.1	Control	FE	0	224.2	68.9846	-10.3845	3.03029	-3.42691	0.000610496	0.03891
ENSDART00000188269.1	Control	FE	0	45.5253	14.0078	-8.083	1.8278	-4.42225	9.76783688239807e-06	0.00277021
ENSDART00000186518.1	Control	FE	2.79005	45.3592	15.8883	-4.02402	1.17512	-3.42436	0.000616249	0.03891
ENSDART00000143847.2	Control	FE	5.84269	53.9535	20.646	-3.20344	0.955242	-3.35354	0.000797845	0.0429704
ENSDART00000188935.1	Control	FE	7.90567	60.6814	24.1444	-2.91479	0.85039	-3.42759	0.000608967	0.03891
ENSDART00000142262.2	Control	FE	6.94123	39.6733	17.0127	-2.55243	0.727805	-3.50702	0.000453159	0.0331876
ENSDART00000067172.4	Control	FE	3.7454	20.9827	9.04919	-2.47297	0.740426	-3.33993	0.00083801	0.0443432
ENSDART00000157736.2	Control	FE	9.82808	40.4641	19.2546	-2.03683	0.605965	-3.36129	0.000775781	0.0427215
ENSDART00000137396.2	Control	FE	6.70964	28.2025	13.3228	-2.03209	0.59809	-3.39764	0.000679704	0.0406954
ENSDART00000126339.3	Control	FE	84.1568	343.946	164.092	-2.0309	0.455509	-4.45853	8.25232664635581e-06	0.00242551
ENSDART00000168364.2	Control	FE	13.6429	52.9271	25.7304	-1.96905	0.519461	-3.79057	0.000150303	0.0179399
ENSDART00000186580.1	Control	FE	60.3506	236.052	114.413	-1.96803	0.592137	-3.3236	0.00088862	0.0453414
ENSDART00000145544.2	Control	FE	16.9207	63.486	31.2484	-1.91137	0.518127	-3.689	0.000225141	0.0226057
ENSDART00000191475.1	Control	FE	30.6635	110.99	55.3792	-1.84823	0.549495	-3.36351	0.000769588	0.0427215
ENSDART00000137180.2	Control	FE	8.14053	27.6084	14.1306	-1.78079	0.536627	-3.3185	0.000905027	0.0454612
ENSDART00000154149.3	Control	FE	24.1864	78.7957	40.9893	-1.69682	0.496397	-3.41827	0.000630212	0.0390565
ENSDART00000184655.1	Control	FE	38.9713	125.632	65.636	-1.68964	0.502279	-3.36394	0.000768391	0.0427215
ENSDART00000132644.2	Control	FE	8.30722	27.3402	14.1635	-1.68475	0.47963	-3.5126	0.000443751	0.0329058
ENSDART00000151562.2	Control	FE	85.4399	273.106	143.183	-1.67964	0.488162	-3.44074	0.000580127	0.0378901
ENSDART00000170358.2	Control	FE	57.503	184.202	96.4871	-1.67892	0.504158	-3.33015	0.000867995	0.0450907
ENSDART00000164683.3	Control	FE	18.5146	59.4148	31.0993	-1.66643	0.415218	-4.01337	5.98568372678684e-05	0.0100271
ENSDART00000187370.1	Control	FE	100.707	317.845	167.519	-1.65765	0.461385	-3.59278	0.000327168	0.027262
ENSDART00000022654.8	Control	FE	35.2616	109.793	58.1943	-1.64299	0.476499	-3.44805	0.000564648	0.0372163
ENSDART00000157105.2	Control	FE	11.993	37.4621	19.8297	-1.63084	0.434075	-3.75706	0.000171924	0.0191013
ENSDART00000182737.1	Control	FE	7.5277	23.8491	12.5497	-1.62247	0.465923	-3.48226	0.000497193	0.0351069
ENSDART00000191254.1	Control	FE	28.9232	85.345	46.2838	-1.56081	0.459287	-3.39832	0.000678006	0.0406954
ENSDART00000164420.2	Control	FE	16.051	47.9819	25.8759	-1.56002	0.370453	-4.21111	2.54118485596848e-05	0.00566614
ENSDART00000091625.6	Control	FE	31.3432	91.2775	49.7845	-1.54299	0.41884	-3.68395	0.000229644	0.0227052
ENSDART00000186139.1	Control	FE	19.0257	54.9429	30.0772	-1.53605	0.42707	-3.59671	0.000322269	0.0271628
ENSDART00000143661.2	Control	FE	37.6812	108.373	59.4325	-1.52692	0.441528	-3.45826	0.000543674	0.0366868
ENSDART00000140037.2	Control	FE	90.8747	259.487	142.755	-1.5149	0.445035	-3.404	0.000664062	0.0405856
ENSDART00000184144.1	Control	FE	22.1371	63.4334	34.8437	-1.51322	0.455108	-3.32496	0.000884324	0.0453414
ENSDART00000181536.1	Control	FE	88.0043	250.171	137.902	-1.5076	0.366651	-4.11182	3.92550654424406e-05	0.0075098
ENSDART00000192354.1	Control	FE	67.9079	193.008	106.4	-1.50316	0.388041	-3.87371	0.000107191	0.0146847
ENSDART00000186143.1	Control	FE	87.3306	246.928	136.438	-1.50001	0.331137	-4.52988	5.90169009983295e-06	0.0018525
ENSDART00000146577.2	Control	FE	39.6485	112.135	61.9521	-1.49777	0.402332	-3.72271	0.000197095	0.0207566
ENSDART00000151869.2	Control	FE	10.4869	29.4003	16.3064	-1.49519	0.451366	-3.31258	0.000924403	0.0455592
ENSDART00000189759.1	Control	FE	38.4379	107.068	59.5549	-1.48427	0.391789	-3.78843	0.000151604	0.0179399
ENSDART00000177496.2	Control	FE	77.0758	213.175	118.953	-1.46914	0.400665	-3.66675	0.000245648	0.0234972
ENSDART00000155527.2	Control	FE	294	813.432	453.825	-1.46818	0.345219	-4.25291	2.11011214752966e-05	0.00501633
ENSDART00000180008.1	Control	FE	48.959	134.127	75.1646	-1.45355	0.435534	-3.33739	0.000845698	0.0445326
ENSDART00000018822.7	Control	FE	19.0065	52.1401	29.2015	-1.45249	0.438403	-3.31314	0.000922545	0.0455592
ENSDART00000178622.2	Control	FE	15.6987	43.6079	24.2861	-1.44746	0.380243	-3.80667	0.00014085	0.0172493
ENSDART00000084735.6	Control	FE	101.04	271.616	153.525	-1.43021	0.355402	-4.0242	5.71691640458085e-05	0.00983158
ENSDART00000184199.1	Control	FE	33.6576	88.3163	50.4757	-1.37889	0.415831	-3.31598	0.000913216	0.0454947
ENSDART00000193606.1	Control	FE	54.0838	140.25	80.5966	-1.37677	0.400328	-3.43911	0.000583628	0.0378901
ENSDART00000155655.2	Control	FE	29.8143	77.4335	44.4664	-1.36743	0.406723	-3.36207	0.000773602	0.0427215
ENSDART00000190920.1	Control	FE	35.7407	92.3429	53.1568	-1.36428	0.382512	-3.56664	0.000361589	0.028937
ENSDART00000174668.2	Control	FE	207.96	535.059	308.606	-1.36324	0.388469	-3.50926	0.000449356	0.0331693
ENSDART00000184687.1	Control	FE	15.1778	38.5142	22.3582	-1.35372	0.410235	-3.29986	0.000967322	0.0460376
ENSDART00000179783.1	Control	FE	115.606	293.664	170.393	-1.34321	0.351325	-3.82327	0.000131693	0.016586
ENSDART00000138861.2	Control	FE	38.041	96.9625	56.1707	-1.33427	0.345564	-3.86113	0.000112865	0.0150166
ENSDART00000154022.2	Control	FE	149.665	373.134	218.425	-1.31746	0.341342	-3.85965	0.000113551	0.015046
ENSDART00000063738.8	Control	FE	59.7315	148.747	87.1208	-1.31146	0.352391	-3.72159	0.000197971	0.0207812
ENSDART00000022163.9	Control	FE	70.8324	175.154	102.931	-1.30966	0.304348	-4.30318	1.68366666464249e-05	0.0042527
ENSDART00000181455.1	Control	FE	59.1942	146.368	86.017	-1.3018	0.316209	-4.11689	3.84014710707795e-05	0.00739023
ENSDART00000182551.1	Control	FE	41.231	102.528	60.0915	-1.30098	0.340305	-3.82299	0.000131842	0.016586
ENSDART00000139705.2	Control	FE	59.3206	147.009	86.3015	-1.29759	0.303069	-4.28149	1.85644791706597e-05	0.00458174
ENSDART00000074738.6	Control	FE	21.7087	52.9357	31.317	-1.29659	0.384637	-3.37095	0.000749108	0.0426392
ENSDART00000185047.1	Control	FE	62.6551	154.656	90.9631	-1.28985	0.26837	-4.80625	1.53787866498002e-06	0.000565013
ENSDART00000141224.2	Control	FE	33.8207	82.2169	48.7118	-1.27015	0.389427	-3.26159	0.00110789	0.0490385
ENSDART00000136874.3	Control	FE	54.9692	132.646	78.8699	-1.2682	0.304977	-4.15834	3.20562600432411e-05	0.00651831
ENSDART00000148756.3	Control	FE	135.217	320.207	192.137	-1.24472	0.306912	-4.05564	4.99973020835618e-05	0.00903539
ENSDART00000155637.2	Control	FE	15.1858	36.4248	21.7209	-1.24325	0.379948	-3.27217	0.00106725	0.0480609
ENSDART00000181265.1	Control	FE	131.73	311.742	187.118	-1.24276	0.370469	-3.35454	0.000794958	0.042962
ENSDART00000109282.4	Control	FE	56.584	134.038	80.416	-1.23679	0.374879	-3.29917	0.000969708	0.0460376
ENSDART00000139532.2	Control	FE	17.0547	40.9555	24.4088	-1.2353	0.365794	-3.37704	0.000732704	0.0423933
ENSDART00000152992.2	Control	FE	536.791	1257.71	758.613	-1.22836	0.365104	-3.36442	0.000767049	0.0427215
ENSDART00000178434.2	Control	FE	30.0636	71.3891	42.7791	-1.22679	0.333945	-3.67363	0.000239126	0.0233571
ENSDART00000189259.1	Control	FE	50.4131	117.745	71.1305	-1.2247	0.328864	-3.72405	0.000196055	0.0207566
ENSDART00000121697.3	Control	FE	47.488	110.284	66.8099	-1.22135	0.30876	-3.95566	7.63243272563515e-05	0.0118637
ENSDART00000134873.3	Control	FE	150.919	350.868	212.441	-1.21837	0.353914	-3.44257	0.000576223	0.0377926
ENSDART00000081046.5	Control	FE	82.1881	190.024	115.368	-1.21178	0.360006	-3.36601	0.00076265	0.0427215
ENSDART00000145570.2	Control	FE	2086.42	4830.97	2930.9	-1.21115	0.363368	-3.33313	0.00085876	0.0449793
ENSDART00000191128.1	Control	FE	74.4208	172.177	104.499	-1.21071	0.274434	-4.41166	1.02581471766918e-05	0.0028591
ENSDART00000186406.1	Control	FE	128.611	298.236	180.803	-1.21017	0.313332	-3.86226	0.000112343	0.0150089
ENSDART00000182887.1	Control	FE	26.6118	61.8554	37.456	-1.19933	0.36674	-3.27026	0.0010745	0.0481158
ENSDART00000188799.1	Control	FE	58.5332	134.263	81.8345	-1.18957	0.30016	-3.96312	7.39778871397559e-05	0.0116106
ENSDART00000146766.3	Control	FE	1906.61	4346.21	2657.26	-1.18866	0.320735	-3.70607	0.000210504	0.0214694
ENSDART00000162307.2	Control	FE	61.6916	140.367	85.8993	-1.18751	0.344242	-3.44963	0.000561361	0.0371913
ENSDART00000159442.2	Control	FE	15.4833	36.103	21.8278	-1.1796	0.304794	-3.87016	0.000108762	0.0147306
ENSDART00000146759.2	Control	FE	72.3738	164.064	100.586	-1.17835	0.341326	-3.45227	0.000555889	0.037012
ENSDART00000143230.2	Control	FE	25.585	57.6372	35.4472	-1.16956	0.336145	-3.47932	0.00050269	0.0353315
ENSDART00000158200.2	Control	FE	117.032	262.797	161.883	-1.15765	0.22345	-5.18079	2.20951552827163e-07	9.65349277629057e-05
ENSDART00000135437.2	Control	FE	18.5549	41.8481	25.722	-1.15591	0.330982	-3.49238	0.000478743	0.0343198
ENSDART00000187904.1	Control	FE	80.7506	179.343	111.087	-1.15472	0.351109	-3.28876	0.00100628	0.0466104
ENSDART00000182185.1	Control	FE	19.6377	44.258	27.2132	-1.15042	0.345349	-3.33119	0.000864747	0.0450907
ENSDART00000181406.1	Control	FE	87.1358	193.676	119.918	-1.14795	0.339838	-3.37794	0.000730298	0.0423933
ENSDART00000173312.2	Control	FE	456.877	1008.5	626.608	-1.14188	0.338193	-3.37643	0.000734337	0.0423933
ENSDART00000171724.2	Control	FE	36.9467	80.7346	50.4199	-1.12348	0.319067	-3.52115	0.00042968	0.0323069
ENSDART00000007913.12	Control	FE	61.1214	132.403	83.0543	-1.11815	0.331305	-3.37498	0.000738221	0.0423933
ENSDART00000126513.3	Control	FE	55.0838	120.017	75.0633	-1.11571	0.334985	-3.33064	0.000866472	0.0450907
ENSDART00000168163.2	Control	FE	39.3662	85.7465	53.6371	-1.11293	0.31155	-3.57225	0.000353923	0.0286706
ENSDART00000176442.2	Control	FE	104.829	227.837	142.678	-1.10962	0.274475	-4.04271	5.2836880204649e-05	0.00938609
ENSDART00000166535.3	Control	FE	1196.56	2572.3	1619.86	-1.10391	0.326831	-3.37763	0.000731128	0.0423933
ENSDART00000183149.1	Control	FE	43.7421	93.4988	59.0518	-1.0963	0.288249	-3.80329	0.000142786	0.0174205
ENSDART00000193464.1	Control	FE	68.4264	146.351	92.4032	-1.09095	0.324306	-3.36397	0.000768303	0.0427215
ENSDART00000186942.1	Control	FE	252.819	538.901	340.844	-1.09081	0.318496	-3.42488	0.000615076	0.03891
ENSDART00000191023.1	Control	FE	217.851	464.259	293.669	-1.08889	0.298335	-3.6499	0.000262346	0.0240965
ENSDART00000157230.2	Control	FE	41.3146	88.2355	55.7518	-1.08735	0.304191	-3.57454	0.000350838	0.0284999
ENSDART00000192584.1	Control	FE	70.1347	149.067	94.4216	-1.08549	0.310878	-3.4917	0.000479965	0.0343289
ENSDART00000156245.2	Control	FE	22.1612	46.1136	29.5312	-1.07904	0.325567	-3.31435	0.000918566	0.0455592
ENSDART00000167004.2	Control	FE	121.503	257.036	163.205	-1.07752	0.301809	-3.57021	0.000356699	0.0286877
ENSDART00000156683.2	Control	FE	114.749	242.009	153.906	-1.07363	0.311103	-3.45105	0.000558417	0.0370723
ENSDART00000123207.3	Control	FE	260.009	546.898	348.283	-1.0717	0.271886	-3.94172	8.08995935364748e-05	0.0122223
ENSDART00000021159.9	Control	FE	201.619	423.225	269.806	-1.0685	0.298762	-3.57641	0.000348341	0.02844
ENSDART00000181501.1	Control	FE	30.5646	64.4672	40.9962	-1.05895	0.312224	-3.39163	0.000694794	0.0414454
ENSDART00000083126.6	Control	FE	28.547	60.812	38.4747	-1.05875	0.287663	-3.68054	0.000232744	0.0228719
ENSDART00000183169.1	Control	FE	17.2559	36.065	23.0433	-1.04373	0.296991	-3.51434	0.000440845	0.0329058
ENSDART00000146490.3	Control	FE	222.866	459.799	295.768	-1.04281	0.265857	-3.92246	8.76492339627436e-05	0.0128809
ENSDART00000188177.1	Control	FE	367.021	747.994	484.243	-1.02651	0.255321	-4.02046	5.80845650847997e-05	0.00988385
ENSDART00000005033.10	Control	FE	76.8668	157.052	101.539	-1.02344	0.304542	-3.3606	0.000777739	0.0427215
ENSDART00000185217.1	Control	FE	120.44	245.333	158.868	-1.02208	0.270223	-3.78235	0.000155357	0.018003
ENSDART00000162694.2	Control	FE	100.669	204.4	132.586	-1.02111	0.308526	-3.30965	0.000934138	0.0455973
ENSDART00000154207.3	Control	FE	47.5844	97.3798	62.906	-1.01643	0.268896	-3.78001	0.000156821	0.0180434
ENSDART00000188900.1	Control	FE	51.6664	104.178	67.8237	-1.01045	0.242665	-4.16399	3.12731640469438e-05	0.00639932
ENSDART00000163780.2	Control	FE	299.59	603.995	393.253	-1.01028	0.294407	-3.43156	0.000600128	0.038728
ENSDART00000150844.2	Control	FE	41.633	83.1023	54.3928	-1.00117	0.272791	-3.67008	0.000242471	0.0234703
ENSDART00000185437.1	Control	FE	73.5937	148.119	96.5247	-0.9993	0.262145	-3.81201	0.000137844	0.01701
ENSDART00000134691.2	Control	FE	40.8186	81.2208	53.2501	-0.997	0.301291	-3.30909	0.000935989	0.0455973
ENSDART00000182518.1	Control	FE	151.613	301.432	197.711	-0.99061	0.256292	-3.86516	0.000111016	0.0148932
ENSDART00000193495.1	Control	FE	97.7698	194.748	127.609	-0.98856	0.225019	-4.39323	1.11678502425627e-05	0.0030599
ENSDART00000078266.5	Control	FE	181.07	356.719	235.116	-0.97831	0.267847	-3.6525	0.000259704	0.0240965
ENSDART00000088356.6	Control	FE	309.684	609.754	402.013	-0.976157	0.260379	-3.74898	0.000177553	0.0193935
ENSDART00000188276.1	Control	FE	149.034	293.828	193.586	-0.973966	0.269595	-3.6127	0.000303023	0.0263361
ENSDART00000022625.10	Control	FE	1662.39	3255.86	2152.69	-0.969668	0.260326	-3.72482	0.000195456	0.0207566
ENSDART00000183394.1	Control	FE	121.872	238.762	157.838	-0.969146	0.283533	-3.41811	0.000630586	0.0390565
ENSDART00000167483.2	Control	FE	2660.21	5183.06	3436.47	-0.96222	0.288226	-3.33842	0.00084257	0.0445117
ENSDART00000143221.2	Control	FE	69.3148	135.813	89.7759	-0.958932	0.25587	-3.74773	0.000178442	0.019425
ENSDART00000182330.1	Control	FE	235.248	456.403	303.296	-0.954931	0.256266	-3.72633	0.000194289	0.0207566
ENSDART00000188090.1	Control	FE	133.77	260.468	172.754	-0.951336	0.221297	-4.2989	1.71645647575128e-05	0.00426883
ENSDART00000075998.6	Control	FE	358.081	692.096	460.855	-0.949906	0.26022	-3.65039	0.000261842	0.0240965
ENSDART00000187261.1	Control	FE	191.505	370.252	246.504	-0.949252	0.274949	-3.45247	0.000555476	0.037012
ENSDART00000179004.2	Control	FE	91.2489	175.456	117.159	-0.935606	0.259065	-3.61147	0.000304467	0.0263906
ENSDART00000165936.2	Control	FE	124.772	239.279	160.005	-0.934116	0.28047	-3.33054	0.000866774	0.0450907
ENSDART00000166004.2	Control	FE	184.465	352.578	236.192	-0.932282	0.285856	-3.26137	0.00110875	0.0490385
ENSDART00000173929.2	Control	FE	307.371	583.575	392.357	-0.924873	0.252108	-3.66857	0.000243916	0.0234703
ENSDART00000182266.1	Control	FE	124.848	237.789	159.599	-0.921008	0.228544	-4.02989	5.58038975565967e-05	0.00975241
ENSDART00000153506.3	Control	FE	55.0876	104.688	70.3492	-0.920135	0.268955	-3.42115	0.000623576	0.03891
ENSDART00000160341.2	Control	FE	964.331	1822.38	1228.35	-0.918397	0.27208	-3.37547	0.000736905	0.0423933
ENSDART00000049224.8	Control	FE	64.8917	121.942	82.4457	-0.911722	0.24794	-3.67718	0.000235824	0.0231043
ENSDART00000104581.5	Control	FE	163.317	307.63	207.721	-0.908251	0.278192	-3.26483	0.00109529	0.0487832
ENSDART00000131240.3	Control	FE	683.772	1273.81	865.322	-0.897421	0.253538	-3.53959	0.000400751	0.0309141
ENSDART00000142708.4	Control	FE	40.6684	76.4819	51.688	-0.895915	0.272071	-3.29295	0.000991429	0.0462538
ENSDART00000124849.3	Control	FE	88.1839	164.602	111.697	-0.894212	0.228422	-3.91475	9.04993882807875e-05	0.0130622
ENSDART00000183709.1	Control	FE	109.826	204.109	138.836	-0.89068	0.2522	-3.53164	0.000412985	0.0315655
ENSDART00000145718.2	Control	FE	117.934	219.001	149.032	-0.889433	0.241327	-3.68559	0.000228177	0.0226294
ENSDART00000178290.2	Control	FE	81.9349	151.97	103.484	-0.885193	0.218269	-4.05551	5.00242515530581e-05	0.00903539
ENSDART00000164101.2	Control	FE	155.988	288.323	196.707	-0.883008	0.262203	-3.36765	0.000758105	0.0427215
ENSDART00000194193.1	Control	FE	257.564	474.472	324.305	-0.879026	0.232128	-3.78681	0.000152593	0.0179399
ENSDART00000137502.3	Control	FE	1902.99	3492.07	2391.94	-0.875772	0.259459	-3.37537	0.000737154	0.0423933
ENSDART00000151484.3	Control	FE	401.524	735.02	504.138	-0.869816	0.237652	-3.66004	0.00025218	0.0239098
ENSDART00000186292.1	Control	FE	99.1046	181.343	124.409	-0.869677	0.258323	-3.36663	0.000760923	0.0427215
ENSDART00000006343.9	Control	FE	647.191	1176.32	810	-0.860543	0.247788	-3.4729	0.000514863	0.0355684
ENSDART00000160116.2	Control	FE	317.484	574.584	396.591	-0.853666	0.247003	-3.45609	0.000548069	0.0368391
ENSDART00000183889.1	Control	FE	110.514	199.054	137.757	-0.844403	0.230638	-3.66116	0.000251072	0.0238747
ENSDART00000160833.2	Control	FE	63.0579	113.164	78.475	-0.839972	0.209675	-4.00608	6.17360383207689e-05	0.0102358
ENSDART00000140464.4	Control	FE	143.52	257.606	178.623	-0.839404	0.256262	-3.27556	0.00105452	0.0477503
ENSDART00000052746.7	Control	FE	965.859	1728.01	1200.37	-0.838365	0.246724	-3.39798	0.000678852	0.0406954
ENSDART00000173739.2	Control	FE	70.2243	125.178	87.133	-0.831684	0.24482	-3.39712	0.000680993	0.0406972
ENSDART00000153739.2	Control	FE	148.257	261.606	183.134	-0.817625	0.200616	-4.07558	4.59003959956229e-05	0.00843185
ENSDART00000137214.3	Control	FE	489.901	860.969	604.075	-0.812434	0.228641	-3.55332	0.000380402	0.0298411
ENSDART00000169895.2	Control	FE	1566.25	2733.98	1925.55	-0.803391	0.210693	-3.81309	0.000137241	0.0170005
ENSDART00000133797.2	Control	FE	227.694	398.214	280.162	-0.802572	0.20321	-3.94948	7.83211845523275e-05	0.0119896
ENSDART00000147389.2	Control	FE	2883.79	5029.76	3544.09	-0.802465	0.217277	-3.69327	0.000221387	0.0223677
ENSDART00000137864.2	Control	FE	76.5451	132.436	93.7423	-0.802152	0.238854	-3.35833	0.000784143	0.042897
ENSDART00000187089.1	Control	FE	142.346	248.98	175.157	-0.800221	0.236685	-3.38095	0.000722356	0.0423856
ENSDART00000188289.1	Control	FE	122.966	213.59	150.851	-0.795801	0.241493	-3.29534	0.000983023	0.0460484
ENSDART00000192913.1	Control	FE	93.6662	162.681	114.902	-0.795223	0.23251	-3.42017	0.000625814	0.03891
ENSDART00000066033.8	Control	FE	437.088	757.48	535.67	-0.792853	0.207531	-3.82041	0.000133229	0.0166635
ENSDART00000063625.6	Control	FE	136.584	236.595	167.356	-0.791998	0.222614	-3.55772	0.000374084	0.0295709
ENSDART00000159229.2	Control	FE	258.801	448.283	317.103	-0.790601	0.239182	-3.30544	0.000948268	0.0455973
ENSDART00000046035.7	Control	FE	519.787	898.423	636.29	-0.789162	0.22857	-3.45261	0.000555199	0.037012
ENSDART00000037279.8	Control	FE	301.58	520.43	368.919	-0.784822	0.215012	-3.65013	0.000262107	0.0240965
ENSDART00000146192.3	Control	FE	269.509	464.124	329.391	-0.78303	0.218314	-3.58671	0.000334871	0.0276898
ENSDART00000128636.3	Control	FE	75.2096	129.048	91.7751	-0.779152	0.214127	-3.63874	0.000273973	0.0248118
ENSDART00000183338.1	Control	FE	607.587	1038.8	740.268	-0.771809	0.198356	-3.89103	9.98187783020979e-05	0.0140928
ENSDART00000121684.4	Control	FE	2451.29	4183.36	2984.23	-0.771004	0.231566	-3.32953	0.00086994	0.0450907
ENSDART00000103131.5	Control	FE	1163.21	1978.05	1413.93	-0.765961	0.193882	-3.95065	7.79384584055099e-05	0.0119896
ENSDART00000064902.8	Control	FE	1272.17	2162.88	1546.23	-0.7653	0.192578	-3.97398	7.06818135566484e-05	0.0113692
ENSDART00000193084.1	Control	FE	143.331	243.594	174.181	-0.764437	0.219894	-3.47638	0.000508223	0.035419
ENSDART00000079253.4	Control	FE	399.685	678.683	485.53	-0.762446	0.231419	-3.29465	0.000985448	0.0460484
ENSDART00000144857.3	Control	FE	183.928	312.371	223.449	-0.76115	0.21157	-3.59764	0.000321122	0.0271628
ENSDART00000133178.2	Control	FE	180.102	305.353	218.641	-0.758107	0.182614	-4.15142	3.30416822074687e-05	0.00663522
ENSDART00000007029.9	Control	FE	88.6104	149.761	107.426	-0.745364	0.153726	-4.84865	1.24304168397869e-06	0.000472809
ENSDART00000122212.4	Control	FE	326.514	548.891	394.937	-0.744705	0.214182	-3.47696	0.000507127	0.035419
ENSDART00000186399.1	Control	FE	288.748	483.373	348.633	-0.741674	0.17506	-4.23668	2.26851286830968e-05	0.0052765
ENSDART00000172176.2	Control	FE	97.2685	162.601	117.371	-0.732156	0.211469	-3.46224	0.000535694	0.0363856
ENSDART00000124040.3	Control	FE	814.835	1350.99	979.805	-0.729439	0.218149	-3.34377	0.000826494	0.0438775
ENSDART00000157153.2	Control	FE	153.971	255.56	185.229	-0.727013	0.20549	-3.53795	0.000403241	0.0309672
ENSDART00000148827.3	Control	FE	197.082	325.143	236.485	-0.726354	0.207134	-3.50669	0.00045371	0.0331876
ENSDART00000141903.2	Control	FE	216.303	356.947	259.578	-0.723106	0.215833	-3.35031	0.000807207	0.0432083
ENSDART00000083898.7	Control	FE	2110.3	3483.7	2532.88	-0.723039	0.208371	-3.46996	0.000520537	0.0358074
ENSDART00000147951.3	Control	FE	692.189	1139.23	829.74	-0.718237	0.213384	-3.36594	0.000762832	0.0427215
ENSDART00000187209.1	Control	FE	125.852	207.045	150.834	-0.713668	0.198453	-3.59615	0.000322961	0.0271628
ENSDART00000153068.3	Control	FE	1659.15	2712.78	1983.34	-0.708873	0.208472	-3.40033	0.000673049	0.0406776
ENSDART00000074787.4	Control	FE	10227.5	16699.6	12218.9	-0.707289	0.209722	-3.37251	0.000744859	0.0424727
ENSDART00000164682.3	Control	FE	1587.39	2587.96	1895.26	-0.70473	0.198083	-3.55775	0.000374049	0.0295709
ENSDART00000180069.1	Control	FE	140.371	229.219	167.709	-0.698239	0.179549	-3.88884	0.000100724	0.0141272
ENSDART00000170039.2	Control	FE	332.163	536.609	395.069	-0.692449	0.198854	-3.48219	0.000497324	0.0351069
ENSDART00000174365.2	Control	FE	650.346	1049.54	773.176	-0.691871	0.199775	-3.46324	0.000533708	0.036327
ENSDART00000133898.2	Control	FE	151.924	247.042	181.191	-0.688791	0.154954	-4.44512	8.78419354575263e-06	0.00255857
ENSDART00000170614.2	Control	FE	140.68	226.098	166.963	-0.680952	0.20458	-3.32853	0.000873055	0.0450907
ENSDART00000138279.2	Control	FE	585.391	938.908	694.165	-0.68081	0.200321	-3.39859	0.000677341	0.0406954
ENSDART00000132615.3	Control	FE	911.077	1459.75	1079.9	-0.680109	0.201598	-3.37359	0.000741945	0.0424727
ENSDART00000169321.3	Control	FE	155.444	247.293	183.705	-0.671244	0.19084	-3.5173	0.000435955	0.032627
ENSDART00000079863.7	Control	FE	267.587	426.356	316.439	-0.669769	0.205283	-3.26267	0.0011037	0.0489488
ENSDART00000129895.3	Control	FE	709.551	1128.63	838.497	-0.668769	0.188238	-3.55277	0.000381194	0.0298411
ENSDART00000139684.4	Control	FE	3516.58	5589.48	4154.4	-0.668261	0.203018	-3.29164	0.000996054	0.0463042
ENSDART00000078152.6	Control	FE	300.341	477.741	354.925	-0.668173	0.199559	-3.34824	0.000813271	0.0434609
ENSDART00000021577.11	Control	FE	358.394	566.171	422.326	-0.659788	0.192903	-3.42032	0.000625484	0.03891
ENSDART00000139122.4	Control	FE	1877.96	2941.95	2205.34	-0.64753	0.17322	-3.73819	0.000185352	0.0200422
ENSDART00000130163.4	Control	FE	3503.56	5476.01	4110.47	-0.644219	0.175569	-3.66932	0.0002432	0.0234703
ENSDART00000054876.7	Control	FE	1327.2	2073.3	1556.77	-0.642571	0.163786	-3.92323	8.73704872273433e-05	0.0128809
ENSDART00000109941.4	Control	FE	690.188	1076.62	809.09	-0.640728	0.187262	-3.42157	0.000622616	0.03891
ENSDART00000076083.4	Control	FE	193.86	301.315	226.923	-0.638916	0.16335	-3.91133	9.17902103298538e-05	0.0131896
ENSDART00000056865.6	Control	FE	1103.52	1716.47	1292.12	-0.636583	0.179681	-3.54285	0.000395827	0.0308373
ENSDART00000155156.3	Control	FE	62.3274	98.2007	73.3653	-0.635766	0.19483	-3.26318	0.00110168	0.0489262
ENSDART00000146123.3	Control	FE	1627.37	2528.2	1904.55	-0.634876	0.169318	-3.74961	0.000177109	0.0193935
ENSDART00000158595.2	Control	FE	159.184	246.434	186.03	-0.626434	0.180865	-3.46354	0.000533111	0.036327
ENSDART00000080042.7	Control	FE	190.925	295.388	223.068	-0.624594	0.189005	-3.30465	0.000950953	0.0455973
ENSDART00000148780.4	Control	FE	163.998	253.446	191.52	-0.62273	0.188254	-3.30792	0.000939923	0.0455973
ENSDART00000018514.8	Control	FE	938.768	1442.1	1093.64	-0.618966	0.170343	-3.63366	0.000279433	0.024984
ENSDART00000103640.5	Control	FE	978.215	1502.81	1139.63	-0.618766	0.187202	-3.30534	0.000948608	0.0455973
ENSDART00000111646.5	Control	FE	256.869	392.691	298.66	-0.610377	0.158238	-3.85734	0.00011463	0.0151269
ENSDART00000105687.6	Control	FE	702.624	1066.33	814.532	-0.601724	0.156965	-3.8335	0.000126333	0.0161453
ENSDART00000155321.2	Control	FE	241.753	367.098	280.321	-0.601014	0.167052	-3.59778	0.00032095	0.0271628
ENSDART00000145791.3	Control	FE	345.656	524.45	400.67	-0.60029	0.180718	-3.32169	0.00089474	0.0453414
ENSDART00000194856.1	Control	FE	336.575	221.27	301.097	0.600877	0.162129	3.70617	0.000210421	0.0214694
ENSDART00000159803.3	Control	FE	567.428	373.402	507.727	0.600909	0.181631	3.30841	0.000938264	0.0455973
ENSDART00000190924.1	Control	FE	435.163	283.553	388.514	0.609474	0.173049	3.52198	0.000428344	0.0323069
ENSDART00000167933.2	Control	FE	803.012	525.765	717.705	0.611252	0.172232	3.549	0.000386696	0.0301987
ENSDART00000134125.2	Control	FE	501.33	326.669	447.588	0.614627	0.158424	3.87962	0.000104618	0.0144805
ENSDART00000153347.2	Control	FE	236.555	154.448	211.291	0.61821	0.161113	3.83712	0.000124488	0.0160993
ENSDART00000165425.2	Control	FE	215.679	138.592	191.96	0.619752	0.164	3.77898	0.000157472	0.018054
ENSDART00000029308.8	Control	FE	5161.52	3351.3	4604.53	0.622751	0.191101	3.25875	0.00111903	0.0492909
ENSDART00000185606.1	Control	FE	2209.08	1432.66	1970.18	0.623937	0.188164	3.31593	0.000913392	0.0454947
ENSDART00000137398.3	Control	FE	2259.35	1464.25	2014.7	0.624564	0.174866	3.57167	0.000354713	0.0286706
ENSDART00000169751.2	Control	FE	606.68	391.499	540.47	0.625441	0.178746	3.49905	0.000466925	0.0337721
ENSDART00000169179.2	Control	FE	195.277	125.803	173.901	0.6303	0.147873	4.26245	2.02196322059427e-05	0.00487851
ENSDART00000148312.3	Control	FE	1957.72	1251.38	1740.39	0.644176	0.193801	3.32389	0.000887697	0.0453414
ENSDART00000045036.7	Control	FE	771.753	492.355	685.785	0.644701	0.141023	4.57161	4.8399823876265e-06	0.00154932
ENSDART00000139591.3	Control	FE	182.051	116.819	161.98	0.649387	0.198055	3.27882	0.00104244	0.0474022
ENSDART00000048821.7	Control	FE	1664.26	1059.3	1478.12	0.64987	0.189752	3.42483	0.000615178	0.03891
ENSDART00000024386.11	Control	FE	291.093	185.457	258.589	0.650497	0.170309	3.81951	0.000133716	0.0166635
ENSDART00000135403.2	Control	FE	293.801	183.664	259.913	0.66383	0.197632	3.35891	0.000782494	0.0428794
ENSDART00000114314.5	Control	FE	959.525	603.726	850.048	0.664965	0.16592	4.00775	6.13009232882253e-05	0.0102161
ENSDART00000126236.3	Control	FE	244.555	152.505	216.232	0.672165	0.186467	3.60474	0.000312469	0.026726
ENSDART00000125302.3	Control	FE	454.235	284.883	402.127	0.673572	0.184335	3.65406	0.000258129	0.0240867
ENSDART00000172527.2	Control	FE	256.746	160.337	227.082	0.676965	0.151239	4.47612	7.6010516077142e-06	0.00227546
ENSDART00000092319.6	Control	FE	385.635	239.576	340.694	0.685079	0.20866	3.28322	0.00102627	0.0470644
ENSDART00000188003.1	Control	FE	278.323	172.635	245.803	0.687225	0.206885	3.32178	0.000894464	0.0453414
ENSDART00000174139.2	Control	FE	156.805	96.2589	138.175	0.690142	0.199738	3.45524	0.000549806	0.0368792
ENSDART00000137844.4	Control	FE	1990.92	1232.23	1757.48	0.691276	0.181011	3.81898	0.000134005	0.0166635
ENSDART00000159077.2	Control	FE	1416.87	875.612	1250.33	0.692595	0.211518	3.2744	0.00105888	0.0478808
ENSDART00000027301.8	Control	FE	796.215	492.764	702.846	0.693602	0.178621	3.88309	0.000103135	0.0143727
ENSDART00000097295.6	Control	FE	9361.16	5781.74	8259.8	0.694971	0.183725	3.78267	0.000155155	0.018003
ENSDART00000123619.4	Control	FE	227.383	140.653	200.697	0.696117	0.198482	3.50721	0.000452829	0.0331876
ENSDART00000155674.3	Control	FE	240.98	146.685	211.966	0.704847	0.208448	3.3814	0.000721165	0.0423856
ENSDART00000179314.2	Control	FE	217.833	132.619	191.613	0.705983	0.197147	3.581	0.000342282	0.0281585
ENSDART00000047191.6	Control	FE	258.388	157.68	227.401	0.709044	0.211202	3.35718	0.000787421	0.0429383
ENSDART00000055340.7	Control	FE	1832.95	1120.59	1613.77	0.709491	0.180472	3.93132	8.44815760683278e-05	0.012587
ENSDART00000155097.3	Control	FE	639.35	390.158	562.676	0.709892	0.196706	3.6089	0.000307493	0.0265108
ENSDART00000140711.3	Control	FE	756.532	460.645	665.49	0.710838	0.198118	3.58795	0.000333294	0.0276301
ENSDART00000189185.1	Control	FE	109.005	67.4125	96.2074	0.711512	0.208849	3.40682	0.00065725	0.0403217
ENSDART00000045253.8	Control	FE	1342.06	815.591	1180.07	0.717757	0.217412	3.30137	0.000962129	0.0458799
ENSDART00000025691.9	Control	FE	431.196	260.677	378.728	0.719506	0.207732	3.46363	0.000532943	0.036327
ENSDART00000157424.2	Control	FE	1496	902.191	1313.29	0.728619	0.213777	3.40831	0.000653663	0.0401779
ENSDART00000020261.8	Control	FE	976.956	587.294	857.06	0.731553	0.213647	3.42412	0.000616804	0.03891
ENSDART00000081223.6	Control	FE	22769.6	13709.9	19982	0.731893	0.18676	3.9189	8.89549754083868e-05	0.012955
ENSDART00000155137.2	Control	FE	185.011	111.468	162.382	0.73788	0.215486	3.42427	0.000616463	0.03891
ENSDART00000088185.5	Control	FE	944.393	565.655	827.858	0.738351	0.207676	3.5553	0.000377543	0.0297715
ENSDART00000185904.1	Control	FE	749.504	446.461	656.26	0.744447	0.225321	3.30393	0.000953381	0.0455973
ENSDART00000166786.2	Control	FE	1828.05	1089.21	1600.71	0.746481	0.195027	3.82757	0.000129414	0.0164727
ENSDART00000156522.2	Control	FE	133.677	79.0735	116.876	0.752756	0.218299	3.44827	0.000564181	0.0372163
ENSDART00000153586.2	Control	FE	199.896	117.943	174.68	0.753374	0.224192	3.3604	0.000778292	0.0427215
ENSDART00000123588.5	Control	FE	1242.96	734.94	1086.64	0.757035	0.205313	3.68723	0.00022671	0.0226294
ENSDART00000058400.7	Control	FE	1913.72	1130.62	1672.77	0.758356	0.210071	3.61	0.000306199	0.0264698
ENSDART00000013980.8	Control	FE	134.002	77.3947	116.585	0.762153	0.189838	4.01476	5.95059935494298e-05	0.0100203
ENSDART00000099832.4	Control	FE	89.4862	52.2289	78.0224	0.764634	0.226305	3.37878	0.000728075	0.0423933
ENSDART00000167717.2	Control	FE	142.243	83.3817	124.132	0.767712	0.211644	3.62737	0.000286325	0.0252929
ENSDART00000163431.2	Control	FE	338.765	198.311	295.548	0.768443	0.234268	3.28019	0.00103739	0.0473056
ENSDART00000077612.6	Control	FE	245.197	142.864	213.71	0.769849	0.234372	3.28473	0.00102082	0.0469473
ENSDART00000181977.1	Control	FE	1474.01	862.35	1285.81	0.770778	0.232262	3.31857	0.000904786	0.0454612
ENSDART00000133565.2	Control	FE	123.631	70.6297	107.323	0.775302	0.234194	3.31051	0.000931256	0.0455973
ENSDART00000144025.2	Control	FE	989.331	574.944	861.828	0.780419	0.220446	3.54018	0.000399858	0.0309141
ENSDART00000134934.3	Control	FE	359.969	207.322	313.001	0.787236	0.230067	3.42178	0.000622138	0.03891
ENSDART00000184111.1	Control	FE	149.362	86.1107	129.9	0.78734	0.187286	4.20394	2.62304511393628e-05	0.00576909
ENSDART00000050916.6	Control	FE	240.67	139.184	209.443	0.78768	0.198578	3.96661	7.29029055633357e-05	0.011554
ENSDART00000148364.2	Control	FE	194.646	112.611	169.405	0.787722	0.180874	4.35509	1.3301258232937e-05	0.00352494
ENSDART00000055139.6	Control	FE	4458.94	2574.24	3879.03	0.792671	0.233864	3.38945	0.000700325	0.0416217
ENSDART00000035093.9	Control	FE	4470.71	2577.26	3888.11	0.794665	0.225669	3.52137	0.000429328	0.0323069
ENSDART00000135666.2	Control	FE	107.323	61.6899	93.282	0.794885	0.240774	3.30137	0.000962123	0.0458799
ENSDART00000161131.2	Control	FE	302.792	174.562	263.337	0.797631	0.164028	4.86277	1.15752745709531e-06	0.000445524
ENSDART00000129044.4	Control	FE	34253.4	19687.6	29771.6	0.798899	0.2065	3.86876	0.000109392	0.0147365
ENSDART00000133281.3	Control	FE	207.278	117.159	179.549	0.820577	0.249292	3.29163	0.000996077	0.0463042
ENSDART00000185686.1	Control	FE	601.835	339.152	521.01	0.822785	0.251569	3.27062	0.00107312	0.0481158
ENSDART00000130442.3	Control	FE	647.245	361.276	559.254	0.838236	0.254159	3.29808	0.000973493	0.0460484
ENSDART00000170729.2	Control	FE	543.727	301.9	469.319	0.847773	0.250912	3.37876	0.00072813	0.0423933
ENSDART00000162585.2	Control	FE	710.407	393.939	613.032	0.848077	0.256016	3.31259	0.000924352	0.0455592
ENSDART00000151958.2	Control	FE	3626.6	2009.14	3128.92	0.851561	0.215118	3.95857	7.53993812689715e-05	0.0117765
ENSDART00000017053.8	Control	FE	761.158	419.928	656.164	0.858793	0.259847	3.30499	0.000949794	0.0455973
ENSDART00000166936.2	Control	FE	492.679	270.501	424.316	0.858988	0.263555	3.25924	0.00111711	0.049286
ENSDART00000164134.2	Control	FE	93.5599	51.2376	80.5377	0.867016	0.263837	3.28618	0.00101556	0.0467724
ENSDART00000165021.3	Control	FE	344.186	187.838	296.079	0.871176	0.248939	3.49955	0.000466041	0.0337721
ENSDART00000189123.1	Control	FE	105.387	57.3982	90.621	0.873245	0.197072	4.43109	9.3758211397673e-06	0.00268256
ENSDART00000009093.10	Control	FE	379.887	206.943	326.674	0.873883	0.201687	4.33287	1.47177694279241e-05	0.00380672
ENSDART00000152104.2	Control	FE	103.896	55.3779	88.9673	0.880928	0.254628	3.45967	0.000540841	0.0366581
ENSDART00000169337.2	Control	FE	441.166	237.355	378.455	0.889272	0.240842	3.69234	0.000222198	0.0223797
ENSDART00000023089.9	Control	FE	1403	756.635	1204.12	0.889285	0.211683	4.20103	2.65704843980331e-05	0.00580439
ENSDART00000125633.4	Control	FE	5708.25	3079.06	4899.27	0.890271	0.26524	3.35647	0.000789434	0.0429383
ENSDART00000003503.11	Control	FE	21114.7	11370.7	18116.5	0.892885	0.240695	3.70961	0.000207581	0.0214694
ENSDART00000193848.1	Control	FE	456.753	244.969	391.589	0.895576	0.260868	3.43306	0.000596807	0.0385908
ENSDART00000009393.8	Control	FE	128895	69116.3	110501	0.899091	0.239004	3.76183	0.000168675	0.0188049
ENSDART00000144544.3	Control	FE	60854.8	32600.8	52161.3	0.900447	0.237915	3.78473	0.000153873	0.0179598
ENSDART00000121574.3	Control	FE	821.5	437.833	703.449	0.90746	0.233956	3.87877	0.000104986	0.0144805
ENSDART00000182729.1	Control	FE	237.192	124.488	202.514	0.910079	0.246378	3.69383	0.000220904	0.0223677
ENSDART00000112808.5	Control	FE	524.16	277.64	448.308	0.912493	0.218849	4.1695	3.05269041669516e-05	0.0062864
ENSDART00000173892.2	Control	FE	252.954	133.561	216.218	0.914998	0.263355	3.47439	0.000512018	0.0355237
ENSDART00000147769.2	Control	FE	2967	1569.58	2537.02	0.918287	0.262189	3.50239	0.000461107	0.0335767
ENSDART00000179877.1	Control	FE	111.617	57.5026	94.9665	0.924769	0.227754	4.06039	4.89918072838332e-05	0.00894889
ENSDART00000139620.3	Control	FE	514.979	270.847	439.861	0.927116	0.257885	3.59508	0.000324297	0.0271628
ENSDART00000135812.2	Control	FE	131.189	68.0162	111.751	0.928032	0.180932	5.12918	2.9100024521255e-07	0.00012062
ENSDART00000142455.2	Control	FE	104.518	54.3674	89.0869	0.931576	0.208663	4.4645	8.0254924391895e-06	0.00238048
ENSDART00000186991.1	Control	FE	232.928	121.677	198.697	0.935036	0.282865	3.30559	0.000947768	0.0455973
ENSDART00000102712.4	Control	FE	728.285	379.252	620.891	0.937423	0.27734	3.38005	0.000724714	0.0423933
ENSDART00000151899.2	Control	FE	677.592	353.434	577.851	0.938408	0.231694	4.0502	5.11744312320311e-05	0.009141
ENSDART00000039466.5	Control	FE	207.996	107.259	177	0.94428	0.280163	3.37046	0.000750416	0.0426392
ENSDART00000159169.3	Control	FE	14482.2	7514.45	12338.3	0.946482	0.255166	3.70928	0.000207849	0.0214694
ENSDART00000185609.1	Control	FE	491.241	253.68	418.145	0.954183	0.241721	3.94745	7.89887524419267e-05	0.0119896
ENSDART00000194236.1	Control	FE	66.4967	34.3494	56.6053	0.956512	0.237558	4.02643	5.66295967099949e-05	0.00983158
ENSDART00000187546.1	Control	FE	825.311	423.16	701.572	0.962113	0.264704	3.63468	0.000278324	0.024984
ENSDART00000167211.2	Control	FE	99.2438	49.8949	84.0595	0.964583	0.276016	3.49466	0.000474664	0.034103
ENSDART00000167466.2	Control	FE	1927.15	984.698	1637.16	0.967855	0.256531	3.77286	0.000161385	0.0182438
ENSDART00000181995.1	Control	FE	413.914	210.081	351.196	0.971738	0.29248	3.32241	0.000892445	0.0453414
ENSDART00000147203.3	Control	FE	123.693	61.6677	104.608	0.977115	0.263547	3.70755	0.000209274	0.0214694
ENSDART00000016386.7	Control	FE	97.2589	49.7	82.6254	0.977421	0.229514	4.25866	2.05659663597613e-05	0.00492532
ENSDART00000173864.2	Control	FE	128.998	64.6235	109.191	0.986964	0.26143	3.77525	0.000159847	0.0182039
ENSDART00000171929.2	Control	FE	272.475	136.864	230.749	0.989008	0.29675	3.3328	0.000859769	0.0449793
ENSDART00000046577.7	Control	FE	258.137	128.747	218.325	0.99664	0.291042	3.42439	0.000616189	0.03891
ENSDART00000173879.2	Control	FE	4465.79	2231.24	3778.24	1.00044	0.255435	3.91659	8.98100205501753e-05	0.0130208
ENSDART00000184143.1	Control	FE	564.648	281.939	477.661	1.00176	0.301364	3.32409	0.000887081	0.0453414
ENSDART00000194266.1	Control	FE	541.611	269.914	458.012	1.00454	0.301751	3.32905	0.000871429	0.0450907
ENSDART00000062406.6	Control	FE	1169.24	581.131	988.286	1.00592	0.306526	3.28167	0.00103195	0.0471909
ENSDART00000154878.3	Control	FE	2722.47	1347.58	2299.42	1.01432	0.307603	3.2975	0.000975506	0.0460484
ENSDART00000015092.9	Control	FE	45154.2	22122.4	38067.5	1.02932	0.259451	3.96731	7.26881411734761e-05	0.011554
ENSDART00000187665.1	Control	FE	129.916	62.6209	109.21	1.0312	0.308999	3.33723	0.00084619	0.0445326
ENSDART00000127355.3	Control	FE	387.712	188.783	326.503	1.03266	0.274341	3.76413	0.000167128	0.0186969
ENSDART00000057090.8	Control	FE	288.399	140.569	242.913	1.03457	0.302013	3.42558	0.00061348	0.03891
ENSDART00000036939.7	Control	FE	278.334	135.358	234.342	1.03576	0.289459	3.57825	0.000345908	0.0283128
ENSDART00000103755.4	Control	FE	15261.5	7393.46	12840.5	1.04547	0.295678	3.53585	0.00040646	0.0311404
ENSDART00000165932.3	Control	FE	2203.24	1061.37	1851.9	1.05231	0.314652	3.34436	0.000824721	0.0438553
ENSDART00000176809.2	Control	FE	100.683	48.0607	84.4916	1.0581	0.304085	3.47963	0.000502102	0.0353315
ENSDART00000111450.4	Control	FE	224.247	106.296	187.954	1.06277	0.259424	4.09667	4.19144523975506e-05	0.00792477
ENSDART00000111679.4	Control	FE	1411.06	674.39	1184.39	1.06372	0.326378	3.25917	0.0011174	0.049286
ENSDART00000170146.2	Control	FE	123.304	57.9181	103.185	1.06586	0.318653	3.3449	0.000823114	0.043842
ENSDART00000147677.2	Control	FE	132.499	63.2341	111.187	1.07467	0.312605	3.4378	0.000586459	0.0379976
ENSDART00000168334.2	Control	FE	292.174	138.81	244.985	1.07492	0.326259	3.29467	0.000985356	0.0460484
ENSDART00000148761.2	Control	FE	131.01	61.6793	109.678	1.07538	0.30614	3.51271	0.000443558	0.0329058
ENSDART00000191892.1	Control	FE	104.27	49.3866	87.3828	1.07594	0.326574	3.29463	0.000985496	0.0460484
ENSDART00000160445.2	Control	FE	368.634	173.721	308.66	1.08036	0.246023	4.39129	1.12680008662904e-05	0.00306139
ENSDART00000148748.2	Control	FE	136.679	64.5207	114.477	1.08522	0.328453	3.30402	0.000953101	0.0455973
ENSDART00000155482.2	Control	FE	165.539	76.7712	138.226	1.0892	0.29842	3.64989	0.000262348	0.0240965
ENSDART00000168379.2	Control	FE	1476.84	691.36	1235.15	1.09342	0.331811	3.29529	0.000983185	0.0460484
ENSDART00000167015.2	Control	FE	297.176	139.37	248.62	1.09346	0.251061	4.35537	1.32844083142244e-05	0.00352494
ENSDART00000191396.1	Control	FE	228.557	106.676	191.055	1.09954	0.267873	4.10473	4.04795648494858e-05	0.0076985
ENSDART00000159512.2	Control	FE	134.539	62.6905	112.432	1.09987	0.332015	3.3127	0.00092401	0.0455592
ENSDART00000142957.3	Control	FE	5761.78	2685.2	4815.14	1.10169	0.237522	4.63827	3.51344505884922e-06	0.00117096
ENSDART00000080825.5	Control	FE	981.865	456.489	820.211	1.10258	0.325786	3.38439	0.000713372	0.0422418
ENSDART00000130833.3	Control	FE	144.472	66.9464	120.618	1.10647	0.292282	3.78564	0.000153314	0.0179594
ENSDART00000168576.2	Control	FE	656.225	303.373	547.655	1.11	0.328885	3.37503	0.000738076	0.0423933
ENSDART00000172141.2	Control	FE	337.837	155.241	281.654	1.11515	0.322505	3.45777	0.000544668	0.0366868
ENSDART00000128156.3	Control	FE	32.3249	14.5521	26.8564	1.12212	0.342289	3.27829	0.00104438	0.0474241
ENSDART00000170558.2	Control	FE	42.954	19.0887	35.6108	1.15213	0.337685	3.41184	0.000645267	0.0397374
ENSDART00000101741.5	Control	FE	235.755	104.789	195.458	1.15289	0.299789	3.84567	0.000120224	0.0157366
ENSDART00000054460.6	Control	FE	730.498	327.306	606.439	1.15604	0.329399	3.50955	0.000448873	0.0331693
ENSDART00000149755.2	Control	FE	110.002	48.1013	90.9556	1.15718	0.350034	3.30591	0.000946677	0.0455973
ENSDART00000130107.4	Control	FE	350.765	156.374	290.952	1.16273	0.299031	3.88833	0.000100937	0.0141272
ENSDART00000186024.1	Control	FE	1414.97	627.547	1172.69	1.17169	0.354538	3.30484	0.000950292	0.0455973
ENSDART00000059208.5	Control	FE	250.684	107.833	206.73	1.19309	0.281109	4.24424	2.1933949015549e-05	0.00513874
ENSDART00000090186.6	Control	FE	63.3348	26.9965	52.1538	1.19494	0.355496	3.36132	0.000775701	0.0427215
ENSDART00000160489.2	Control	FE	1884.97	821.081	1557.62	1.19871	0.338534	3.54089	0.000398774	0.0309141
ENSDART00000101845.5	Control	FE	879.107	380.018	725.541	1.20922	0.366758	3.29705	0.000977055	0.0460484
ENSDART00000140307.2	Control	FE	227.041	95.1224	186.451	1.24517	0.347604	3.58216	0.000340764	0.0281052
ENSDART00000148466.3	Control	FE	48.8182	19.9579	39.9381	1.26576	0.380862	3.32341	0.000889238	0.0453414
ENSDART00000137941.2	Control	FE	168.318	68.8511	137.713	1.27718	0.375598	3.4004	0.000672865	0.0406776
ENSDART00000125963.4	Control	FE	97.5894	39.2652	79.6435	1.28125	0.23887	5.3638	8.14910268344226e-08	3.99194907361169e-05
ENSDART00000140987.2	Control	FE	155.335	63.3641	127.036	1.28733	0.321678	4.00193	6.28285243829418e-05	0.0103112
ENSDART00000004816.11	Control	FE	2521.83	1026.81	2061.83	1.29571	0.380549	3.40485	0.000662004	0.0405364
ENSDART00000131508.3	Control	FE	5073.14	2062.66	4146.84	1.29811	0.396945	3.27026	0.00107447	0.0481158
ENSDART00000060625.5	Control	FE	34.377	13.2729	27.8834	1.30252	0.393995	3.30595	0.000946561	0.0455973
ENSDART00000168614.2	Control	FE	190.332	76.6712	155.359	1.3042	0.314113	4.15202	3.29558589996763e-05	0.00663522
ENSDART00000124688.3	Control	FE	98.6096	39.0657	80.2884	1.30475	0.280457	4.65221	3.28390239941168e-06	0.00110596
ENSDART00000101969.6	Control	FE	55.42	22.7937	45.3811	1.30652	0.369174	3.53903	0.000401593	0.0309141
ENSDART00000185811.1	Control	FE	892.949	357.547	728.21	1.31562	0.312737	4.20679	2.59025277727094e-05	0.00573599
ENSDART00000114568.4	Control	FE	499.633	200.218	407.505	1.32064	0.40085	3.2946	0.000985602	0.0460484
ENSDART00000188193.1	Control	FE	538.228	214.898	438.742	1.32109	0.363196	3.6374	0.000275402	0.0248716
ENSDART00000167148.1	Control	FE	34.5353	14.1894	28.275	1.32371	0.349409	3.78841	0.000151614	0.0179399
ENSDART00000144280.2	Control	FE	3401.45	1351.18	2770.6	1.33237	0.37313	3.57079	0.00035591	0.0286877
ENSDART00000193557.1	Control	FE	92.1424	36.4191	74.9967	1.33369	0.406115	3.28402	0.00102339	0.0469989
ENSDART00000134123.4	Control	FE	237.54	92.9762	193.059	1.3409	0.270163	4.96331	6.93004158398527e-07	0.000276611
ENSDART00000126142.2	Control	FE	292.359	112.686	237.075	1.36633	0.344278	3.96869	7.22682460083539e-05	0.011554
ENSDART00000079461.7	Control	FE	612.159	236.12	496.455	1.36878	0.386622	3.54036	0.000399577	0.0309141
ENSDART00000180607.1	Control	FE	204.987	79.1722	166.275	1.37256	0.362445	3.78696	0.000152501	0.0179399
ENSDART00000194029.1	Control	FE	2587.03	991.198	2096	1.38404	0.370006	3.74058	0.000183594	0.0199187
ENSDART00000170963.2	Control	FE	81.5902	31.1755	66.078	1.38582	0.412942	3.35597	0.000790884	0.0429383
ENSDART00000190443.1	Control	FE	236.89	89.9435	191.675	1.38636	0.425934	3.25486	0.00113447	0.0498348
ENSDART00000158011.2	Control	FE	6110.56	2328.28	4946.78	1.39191	0.331454	4.19941	2.67610704436854e-05	0.00580679
ENSDART00000189904.1	Control	FE	133.975	51.118	108.481	1.39324	0.404994	3.44016	0.000581371	0.0378901
ENSDART00000146372.3	Control	FE	33.578	13.1808	27.3019	1.39623	0.427713	3.2644	0.00109695	0.0487832
ENSDART00000127942.4	Control	FE	812.103	308.33	657.096	1.39649	0.42564	3.28091	0.00103472	0.0472506
ENSDART00000193844.1	Control	FE	56.247	21.2422	45.4763	1.40312	0.306562	4.57697	4.71750727872566e-06	0.00152522
ENSDART00000135431.2	Control	FE	50.6727	18.1319	40.6601	1.43521	0.413495	3.47092	0.000518675	0.0357554
ENSDART00000192727.1	Control	FE	231.315	83.9113	185.96	1.45868	0.431367	3.38153	0.000720838	0.0423856
ENSDART00000145863.3	Control	FE	1324.8	476.077	1063.66	1.47468	0.403334	3.65622	0.000255963	0.0240183
ENSDART00000110656.3	Control	FE	1067.52	383.602	857.085	1.47614	0.411085	3.59085	0.000329605	0.0273945
ENSDART00000103004.6	Control	FE	3072.88	1100.62	2466.03	1.48087	0.440388	3.36265	0.000771981	0.0427215
ENSDART00000181392.1	Control	FE	107.291	38.1807	86.0264	1.48408	0.423632	3.50323	0.000459645	0.0335457
ENSDART00000125709.3	Control	FE	256.304	91.2856	205.529	1.48424	0.441293	3.36339	0.000769911	0.0427215
ENSDART00000115121.5	Control	FE	2824.69	1006.48	2265.25	1.48739	0.354963	4.19026	2.78632008515879e-05	0.00588788
ENSDART00000187279.1	Control	FE	9749.1	3470.86	7817.33	1.48991	0.370158	4.02507	5.69595238951034e-05	0.00983158
ENSDART00000151138.3	Control	FE	2736.24	954.328	2187.96	1.51982	0.379499	4.00481	6.20668754084643e-05	0.0102382
ENSDART00000145831.2	Control	FE	34.11	11.2401	27.0731	1.52231	0.449409	3.38737	0.000705662	0.0418619
ENSDART00000170580.2	Control	FE	3909.84	1344.46	3120.49	1.53982	0.427253	3.604	0.000313355	0.026731
ENSDART00000159645.2	Control	FE	2901.67	951.627	2301.65	1.60762	0.388661	4.1363	3.52944440989233e-05	0.00695796
ENSDART00000158472.2	Control	FE	272.991	88.3067	216.165	1.6172	0.402126	4.02161	5.78010192618983e-05	0.00988385
ENSDART00000167061.2	Control	FE	757.642	245.793	600.15	1.62221	0.410907	3.94787	7.88495687966196e-05	0.0119896
ENSDART00000181050.1	Control	FE	578.062	186.119	457.464	1.6301	0.315828	5.16135	2.45173329261037e-07	0.000104299
ENSDART00000186190.1	Control	FE	19046.8	6141.4	15075.9	1.63288	0.415721	3.92782	8.57201666331155e-05	0.0127129
ENSDART00000194506.1	Control	FE	1393.35	444.232	1101.31	1.64979	0.423734	3.89345	9.88268727542757e-05	0.0140139
ENSDART00000172758.2	Control	FE	91377.9	28836	72134.2	1.66397	0.419662	3.96502	7.3390980101553e-05	0.0115747
ENSDART00000190197.1	Control	FE	1149.82	358.194	906.242	1.68212	0.507232	3.31627	0.000912286	0.0454947
ENSDART00000101916.4	Control	FE	184.878	57.4884	145.681	1.68685	0.485682	3.47316	0.000514374	0.0355684
ENSDART00000128831.4	Control	FE	1273.28	394.78	1002.97	1.68827	0.507287	3.32805	0.000874574	0.0450971
ENSDART00000164141.2	Control	FE	95.066	29.3484	74.8452	1.70086	0.405371	4.1958	2.7190593420637e-05	0.00586066
ENSDART00000087346.5	Control	FE	2376.51	719.971	1866.81	1.72211	0.479188	3.5938	0.000325884	0.0272252
ENSDART00000186768.1	Control	FE	61.6154	18.842	48.4544	1.72629	0.503556	3.4282	0.000607606	0.03891
ENSDART00000177225.2	Control	FE	51.308	14.6578	40.031	1.75684	0.531095	3.30795	0.000939827	0.0455973
ENSDART00000004689.9	Control	FE	48.1389	13.5102	37.4839	1.76389	0.412212	4.27908	1.8766519904625e-05	0.00459652
ENSDART00000135001.2	Control	FE	39.0753	10.8041	30.3764	1.7712	0.528619	3.35061	0.000806343	0.0432083
ENSDART00000149450.3	Control	FE	81.5895	23.4393	63.6971	1.77612	0.539619	3.29143	0.000996806	0.0463042
ENSDART00000113174.3	Control	FE	481.566	140.086	376.495	1.78245	0.533356	3.34195	0.00083193	0.0440937
ENSDART00000193375.1	Control	FE	60.6153	17.688	47.4069	1.78294	0.411901	4.32857	1.50079319873711e-05	0.00385096
ENSDART00000194116.1	Control	FE	1688.74	485.554	1318.53	1.79763	0.502211	3.57942	0.000344353	0.028257
ENSDART00000091307.6	Control	FE	18896.6	5410.11	14746.9	1.80437	0.478187	3.77336	0.000161063	0.0182438
ENSDART00000184947.1	Control	FE	339.188	96.8656	264.627	1.80756	0.494016	3.65891	0.000253288	0.0239446
ENSDART00000124817.3	Control	FE	34.3015	9.45809	26.6574	1.8136	0.55554	3.26457	0.00109631	0.0487832
ENSDART00000163868.2	Control	FE	28.5995	8.36958	22.3749	1.81377	0.497752	3.64393	0.000268505	0.0244536
ENSDART00000186344.1	Control	FE	607.808	167.097	472.205	1.86122	0.472542	3.93874	8.19103262272819e-05	0.0123174
ENSDART00000101928.6	Control	FE	1101.45	299.718	854.762	1.87716	0.504215	3.72294	0.000196918	0.0207566
ENSDART00000133179.4	Control	FE	1261.16	339.197	977.482	1.89411	0.44952	4.21362	2.51310655138177e-05	0.00564245
ENSDART00000162978.2	Control	FE	304.795	81.4999	236.089	1.89815	0.460308	4.12366	3.72904705138502e-05	0.00723991
ENSDART00000131387.2	Control	FE	30.3137	7.6046	23.3263	1.90029	0.509681	3.7284	0.000192702	0.0206985
ENSDART00000146127.3	Control	FE	35.105	8.85852	27.0292	1.91441	0.576673	3.31975	0.00090099	0.0454612
ENSDART00000145167.3	Control	FE	83.8718	21.6762	64.7347	1.92759	0.383406	5.02754	4.96820829565363e-07	0.000203325
ENSDART00000084070.6	Control	FE	412.232	107.861	318.579	1.93029	0.399334	4.83376	1.33978203885029e-06	0.00050368
ENSDART00000043298.8	Control	FE	760.74	198.136	587.631	1.93604	0.46847	4.13269	3.58535462081754e-05	0.00702534
ENSDART00000108721.5	Control	FE	391.692	101.577	302.426	1.94424	0.579814	3.35322	0.000798775	0.0429704
ENSDART00000138324.3	Control	FE	43.9827	11.0643	33.8539	1.97595	0.424194	4.65814	3.1907847361699e-06	0.00108591
ENSDART00000148444.2	Control	FE	152.55	37.9416	117.286	2.00057	0.6112	3.27318	0.00106345	0.0480199
ENSDART00000045434.7	Control	FE	420.049	103.648	322.695	2.01589	0.525647	3.83506	0.000125535	0.0161453
ENSDART00000113479.4	Control	FE	26.8014	5.90166	20.3707	2.03419	0.620797	3.27673	0.00105016	0.0476194
ENSDART00000158215.2	Control	FE	533.344	128.072	408.645	2.05179	0.416785	4.92288	8.52779098719311e-07	0.000332183
ENSDART00000013629.7	Control	FE	6605.54	1587.89	5061.65	2.05648	0.437204	4.7037	2.55491363636242e-06	0.000907724
ENSDART00000188672.1	Control	FE	228.815	54.3496	175.133	2.06862	0.605365	3.41714	0.000632818	0.0391198
ENSDART00000190827.1	Control	FE	179.876	42.3554	137.562	2.06872	0.543093	3.80915	0.000139446	0.0171423
ENSDART00000183349.1	Control	FE	911.631	215.958	697.578	2.07788	0.61131	3.39906	0.000676175	0.0406954
ENSDART00000137749.2	Control	FE	167.65	37.9688	127.748	2.12541	0.60246	3.52789	0.000418886	0.0317926
ENSDART00000124272.3	Control	FE	725.983	163.057	552.775	2.15528	0.577456	3.73236	0.000189694	0.0204433
ENSDART00000184287.1	Control	FE	450.941	98.5055	342.499	2.19503	0.525157	4.17975	2.91826995509574e-05	0.00604811
ENSDART00000186865.1	Control	FE	47.5904	10.5184	36.1837	2.21395	0.594548	3.72376	0.000196281	0.0207566
ENSDART00000192422.1	Control	FE	147.366	32.0102	111.872	2.21616	0.667741	3.31889	0.00090377	0.0454612
ENSDART00000194404.1	Control	FE	47.3602	9.89687	35.833	2.21678	0.64759	3.42312	0.00061907	0.03891
ENSDART00000110941.4	Control	FE	359.926	73.2115	271.706	2.29577	0.529767	4.33354	1.46729415439258e-05	0.00380672
ENSDART00000148478.3	Control	FE	61.8204	12.2616	46.5716	2.33591	0.622199	3.75428	0.000173838	0.0192478
ENSDART00000156072.2	Control	FE	526.99	104.113	396.874	2.33832	0.399733	5.84972	4.92403345320444e-09	2.60981845205824e-06
ENSDART00000189393.1	Control	FE	4764.73	934.53	3586.21	2.35031	0.582169	4.03717	5.40996209715277e-05	0.0095579
ENSDART00000186191.1	Control	FE	72.8021	13.512	54.559	2.36192	0.650604	3.63036	0.000283029	0.0251383
ENSDART00000153319.2	Control	FE	215.052	39.5616	161.055	2.43793	0.373209	6.53234	6.47499878833259e-11	4.1047683495212e-08
ENSDART00000125468.3	Control	FE	74.9592	12.977	55.8877	2.43851	0.461065	5.28886	1.23082936619384e-07	5.68484917691616e-05
ENSDART00000142312.4	Control	FE	426.866	76.3334	319.01	2.47128	0.549599	4.49651	6.90773281733181e-06	0.00210692
ENSDART00000161152.2	Control	FE	94.9422	17.1839	71.0166	2.48354	0.630724	3.9376	8.22999432505153e-05	0.0123187
ENSDART00000123763.3	Control	FE	746.947	119.848	553.993	2.63868	0.623402	4.23271	2.30895585343421e-05	0.00529439
ENSDART00000098473.4	Control	FE	187.142	28.1453	138.22	2.72665	0.789866	3.45204	0.000556365	0.037012
ENSDART00000126282.4	Control	FE	55.9923	7.97558	41.2179	2.79111	0.782226	3.56817	0.000359485	0.02884
ENSDART00000098831.3	Control	FE	149.374	19.4604	109.401	2.90356	0.53768	5.40017	6.6578813670238e-08	3.36337441370698e-05
ENSDART00000186497.1	Control	FE	152.959	19.2714	111.824	2.94711	0.811952	3.62966	0.000283798	0.0251383
ENSDART00000173559.2	Control	FE	123.27	14.9766	89.9491	3.02749	0.883593	3.42634	0.00061177	0.03891
ENSDART00000182443.1	Control	FE	121.745	13.6209	88.476	3.17735	0.83071	3.82486	0.000130846	0.016586
ENSDART00000132205.3	Control	FE	198.896	4.2117	27.5018	3.2055	0.885309	3.62077	0.000293728	0.0257557
ENSDART00000194405.1	Control	FE	143.903	14.5845	104.113	3.28995	0.858214	3.83348	0.000126342	0.0161453
ENSDART00000181512.1	Control	FE	61.3219	5.59352	44.1747	3.38608	0.828083	4.08906	4.3313267813228e-05	0.00814163
ENSDART00000183091.1	Control	FE	1030.25	95.5551	742.65	3.43158	0.951257	3.60742	0.000309262	0.0265924
ENSDART00000179781.1	Control	FE	121.94	9.78257	87.43	3.61066	0.913492	3.95259	7.73085871933655e-05	0.0119592
ENSDART00000185408.1	Control	FE	307.817	24.7534	220.72	3.63796	0.993167	3.66299	0.000249287	0.023775
ENSDART00000192562.1	Control	FE	21.7216	2.29661	15.7446	3.67855	0.828114	4.44208	8.90951538300488e-06	0.00257191
ENSDART00000182501.1	Control	FE	189.468	13.209	135.235	3.77537	0.705438	5.35182	8.70748788815854e-08	4.14002633694197e-05
ENSDART00000186169.1	Control	FE	48.149	3.10058	34.2879	3.8009	0.8417	4.51574	6.30972136787063e-06	0.00195812
ENSDART00000180347.1	Control	FE	126.297	9.44424	90.3424	3.80393	1.00208	3.79602	0.000147037	0.0178048
ENSDART00000149631.2	Control	FE	82.4061	5.59352	58.7715	3.81162	0.812318	4.69228	2.70174052991683e-06	0.000948781
ENSDART00000193137.1	Control	FE	23.6902	1.45918	16.8499	3.86098	0.810086	4.76614	1.87793348828492e-06	0.000674616
ENSDART00000027605.10	Control	FE	92.4684	4.75275	65.479	4.29299	1.29481	3.31554	0.00091465	0.0454947
ENSDART00000188628.1	Control	FE	81.8163	3.87743	57.8351	4.34874	0.90266	4.8177	1.45225652957572e-06	0.000539689
ENSDART00000189532.1	Control	FE	62.631	2.74503	44.2045	4.60907	1.15688	3.98405	6.77503388365221e-05	0.0110628
ENSDART00000186794.1	Control	FE	112.363	3.32074	78.8114	4.97106	1.21793	4.08156	4.47351764139953e-05	0.00826476
ENSDART00000012540.6	Control	FE	34.7661	1.02749	24.385	5.15896	1.56947	3.28707	0.00101237	0.0467584
ENSDART00000175106.2	Control	FE	1063.54	24.6874	743.892	5.42492	1.50475	3.60519	0.000311919	0.026726
ENSDART00000084238.6	Control	FE	12.7831	0	8.84987	5.87376	1.69015	3.47529	0.0005103	0.0354807
ENSDART00000136820.3	Control	FE	218.374	3.40475	152.23	5.95811	1.34828	4.41903	9.91429504465312e-06	0.0027873
ENSDART00000061762.7	Control	FE	15.3886	0	10.6537	6.14505	1.86997	3.28618	0.00101556	0.0467724
ENSDART00000192903.1	Control	FE	16.8175	0	11.6429	6.2694	1.8539	3.38174	0.000720283	0.0423856
ENSDART00000103230.5	Control	FE	16.951	0	11.7353	6.28372	1.69536	3.70642	0.000210213	0.0214694
ENSDART00000183975.1	Control	FE	17.2472	0	11.9404	6.30766	1.80677	3.49112	0.000480993	0.0343289
ENSDART00000171168.3	Control	FE	17.3522	0	12.0131	6.31886	1.85832	3.4003	0.000673116	0.0406776
ENSDART00000074490.5	Control	FE	17.6432	0	12.2145	6.34239	1.80504	3.51371	0.000441897	0.0329058
ENSDART00000134610.2	Control	FE	17.9551	0	12.4305	6.36675	1.78879	3.55925	0.000371912	0.0295627
ENSDART00000143389.3	Control	FE	18.9005	0	13.085	6.44018	1.80951	3.55908	0.000372152	0.0295627
ENSDART00000108481.4	Control	FE	20.7115	0	14.3388	6.57192	1.80144	3.64815	0.000264135	0.0241236
ENSDART00000162098.2	Control	FE	20.9355	0	14.4938	6.59025	1.61231	4.08746	4.36116284693661e-05	0.00815033
ENSDART00000080850.5	Control	FE	21.1775	0	14.6613	6.60448	1.83691	3.59542	0.000323872	0.0271628
ENSDART00000143043.2	Control	FE	21.782	0	15.0798	6.64542	1.83794	3.61569	0.000299552	0.0261046
ENSDART00000142478.3	Control	FE	21.8317	0	15.1142	6.64849	1.8037	3.68602	0.000227788	0.0226294
ENSDART00000189935.1	Control	FE	21.8945	0	15.1577	6.65279	1.80464	3.68649	0.000227369	0.0226294
ENSDART00000191556.1	Control	FE	21.9604	0	15.2034	6.65961	1.29592	5.13891	2.76336793914567e-07	0.000116029
ENSDART00000181756.1	Control	FE	23.4544	0	16.2377	6.75347	1.79267	3.76728	0.000165038	0.0185434
ENSDART00000147517.2	Control	FE	23.493	0	16.2644	6.75478	1.84174	3.6676	0.000244833	0.0234887
ENSDART00000152406.2	Control	FE	26.8123	0	18.5624	6.94727	1.52352	4.56002	5.11482844532017e-06	0.00162125
ENSDART00000182488.1	Control	FE	27.0645	0	18.737	6.95935	2.12684	3.27215	0.00106733	0.0480609
ENSDART00000191177.1	Control	FE	28.598	0	19.7986	7.03862	2.10085	3.35037	0.00080704	0.0432083
ENSDART00000190147.1	Control	FE	29.707	0	20.5664	7.09421	1.51864	4.67144	2.99095205380491e-06	0.00102873
ENSDART00000164885.2	Control	FE	30.1187	0	20.8514	7.11342	2.13843	3.32647	0.00087953	0.0452084
ENSDART00000188591.1	Control	FE	30.6561	0	21.2234	7.13882	1.53981	4.63616	3.54936596522819e-06	0.00117096
ENSDART00000128684.3	Control	FE	30.7966	0	21.3207	7.14432	2.1684	3.29475	0.000985106	0.0460484
ENSDART00000136053.2	Control	FE	31.1334	0	21.5539	7.16489	1.27143	5.63531	1.74748372937543e-08	9.11256394426401e-06
ENSDART00000138335.2	Control	FE	31.5286	0	21.8275	7.17921	2.13622	3.36071	0.000777418	0.0427215
ENSDART00000180992.1	Control	FE	31.6206	0	21.8912	7.184	2.09955	3.42168	0.000622364	0.03891
ENSDART00000144300.2	Control	FE	31.9368	0	22.1101	7.19596	1.59412	4.51408	6.35929076673469e-06	0.00195812
ENSDART00000180837.1	Control	FE	33.3221	0	23.0691	7.25514	1.38455	5.24008	1.60506487361742e-07	7.20741005957289e-05
ENSDART00000188911.1	Control	FE	34.3147	0	23.7564	7.30148	1.83433	3.98047	6.8778071558514e-05	0.0111742
ENSDART00000186336.1	Control	FE	36.6354	0	25.363	7.39442	1.59775	4.62801	3.69198883652359e-06	0.00120571
ENSDART00000184679.1	Control	FE	36.8728	0	25.5274	7.40532	1.54519	4.79249	1.64724943940973e-06	0.000598396
ENSDART00000166976.2	Control	FE	40.0616	0	27.735	7.52452	1.81376	4.14857	3.34560129223589e-05	0.00667695
ENSDART00000162305.2	Control	FE	40.2467	0	27.8631	7.53268	1.40543	5.35968	8.33691353363288e-08	4.02299629038634e-05
ENSDART00000189658.1	Control	FE	40.7123	0	28.1855	7.54728	1.87029	4.03536	5.451961360085e-05	0.00957975
ENSDART00000074547.6	Control	FE	40.9598	0	28.3568	7.55562	2.0667	3.65589	0.000256296	0.0240183
ENSDART00000185362.1	Control	FE	41.0423	0	28.4139	7.56096	1.50658	5.01863	5.20423847144874e-07	0.000210323
ENSDART00000185474.1	Control	FE	46.086	0	31.9057	7.72609	1.55875	4.95661	7.17340214387447e-07	0.000282833
ENSDART00000181717.1	Control	FE	49.1806	0	34.0481	7.81963	1.86809	4.18589	2.84050828428083e-05	0.00592493
ENSDART00000182807.1	Control	FE	49.2607	0	34.1035	7.82443	1.28764	6.07658	1.2277007684421e-09	6.84358509387959e-07
ENSDART00000193480.1	Control	FE	51.8325	0	35.8841	7.89626	1.85	4.26825	1.9701407333662e-05	0.00478922
ENSDART00000174787.2	Control	FE	52.5801	0	36.4016	7.91599	1.87006	4.23302	2.30571206301367e-05	0.00529439
ENSDART00000189784.1	Control	FE	54.757	0	37.9087	7.97468	1.82795	4.36264	1.28504869776921e-05	0.00346224
ENSDART00000134082.3	Control	FE	56.153	0	38.8751	8.01164	1.36781	5.85729	4.70475546514238e-09	2.53515748239197e-06
ENSDART00000181822.1	Control	FE	60.3466	0	41.7784	8.11536	2.19312	3.70037	0.000215285	0.021888
ENSDART00000193860.1	Control	FE	60.6778	0	42.0077	8.12346	1.55283	5.23139	1.6824110602302e-07	7.45123725867158e-05
ENSDART00000191101.1	Control	FE	62.4008	0	43.2005	8.16386	2.15196	3.79369	0.000148425	0.0179057
ENSDART00000138704.2	Control	FE	62.4611	0	43.2423	8.16516	2.22334	3.67247	0.000240221	0.0233934
ENSDART00000184020.1	Control	FE	63.2685	0	43.8012	8.18354	1.56088	5.2429	1.58075393504684e-07	7.19821908084496e-05
ENSDART00000186868.1	Control	FE	66.6242	0	46.1245	8.25917	1.1248	7.34278	2.09203006007442e-13	8.45467798403327e-10
ENSDART00000005696.9	Control	FE	67.8289	0	46.9584	8.28357	1.60236	5.1696	2.34591678328238e-07	0.000101128
ENSDART00000087368.6	Control	FE	67.8522	0	46.9746	8.28569	1.54217	5.37274	7.75510955890386e-08	3.85739149459878e-05
ENSDART00000172496.3	Control	FE	73.2693	0	50.7249	8.39526	2.26029	3.71424	0.000203813	0.0212564
ENSDART00000182482.1	Control	FE	73.723	0	51.039	8.40465	1.57784	5.32669	1.00016163070183e-07	4.68640951916243e-05
ENSDART00000190492.1	Control	FE	76.9311	0	53.26	8.46566	2.22835	3.79907	0.000145239	0.0176531
ENSDART00000148630.2	Control	FE	78.934	0	54.6466	8.50282	2.19249	3.87815	0.000105253	0.0144805
ENSDART00000159400.2	Control	FE	79.6967	0	55.1746	8.51665	2.21778	3.84016	0.000122954	0.0159647
ENSDART00000111899.3	Control	FE	80.0289	0	55.4046	8.52221	2.24908	3.78919	0.000151137	0.0179399
ENSDART00000166264.2	Control	FE	84.9604	0	58.8188	8.60917	1.57855	5.45385	4.92918077173849e-08	2.52960862747741e-05
ENSDART00000043133.8	Control	FE	86.1095	0	59.6143	8.62742	1.34334	6.42237	1.34172691211737e-10	8.03321718438271e-08
ENSDART00000190913.1	Control	FE	94.0435	0	65.107	8.75544	2.23993	3.9088	9.27569918544099e-05	0.0132696
ENSDART00000190304.1	Control	FE	94.1886	0	65.2075	8.75772	2.26254	3.87075	0.000108502	0.0147306
ENSDART00000165920.3	Control	FE	95.9149	0	66.4027	8.78363	2.28289	3.84759	0.000119286	0.0156774
ENSDART00000191048.1	Control	FE	123.721	0	85.6528	9.15101	2.25757	4.05347	5.04635916602607e-05	0.0090641
ENSDART00000189591.1	Control	FE	127.161	0	88.0348	9.1906	2.28711	4.01843	5.85876822612403e-05	0.00991727
ENSDART00000102127.5	Control	FE	133.415	0	92.3639	9.25973	2.32752	3.97837	6.93882128505062e-05	0.011217
ENSDART00000181719.1	Control	FE	134.885	0	93.3821	9.27625	1.30303	7.119	1.08715126404132e-12	2.06756985398352e-09
ENSDART00000164963.2	Control	FE	135.679	0	93.9319	9.28438	1.39958	6.63372	3.27339516275679e-11	2.30069867406717e-08
ENSDART00000136465.3	Control	FE	150.939	0	104.496	9.43775	2.31129	4.08333	4.43957016201769e-05	0.00824918
ENSDART00000184224.1	Control	FE	155.935	0	107.955	9.48475	2.89264	3.27892	0.00104205	0.0474022
ENSDART00000014127.9	Control	FE	175.801	0	121.709	9.65784	2.33132	4.14264	3.43325456655684e-05	0.00680985
ENSDART00000184216.1	Control	FE	181.393	0	125.58	9.70293	2.93323	3.30793	0.000939873	0.0455973
ENSDART00000027803.9	Control	FE	196.04	0	135.72	9.81506	2.38056	4.123	3.73964617130439e-05	0.00723991
ENSDART00000158038.2	Control	FE	198.387	0	137.345	9.83217	2.32882	4.22195	2.42194167444717e-05	0.00551435
ENSDART00000167542.2	Control	FE	215.096	0	148.913	9.9488	2.37521	4.1886	2.8068031420372e-05	0.00589265
ENSDART00000185630.1	Control	FE	232.371	0	160.872	10.0602	2.39972	4.19226	2.76193216180162e-05	0.00587474
ENSDART00000046792.8	Control	FE	255.615	0	176.964	10.1978	2.37105	4.30098	1.70042857164276e-05	0.00426175
ENSDART00000076764.7	Control	FE	258.992	0	179.302	10.2167	2.4039	4.25003	2.13739092967326e-05	0.00504409
ENSDART00000177563.2	Control	FE	265.467	0	183.785	10.2524	2.37578	4.31538	1.59327202173834e-05	0.00405607
ENSDART00000171062.2	Control	FE	316.091	0	218.832	10.5042	2.49229	4.21465	2.50160389515309e-05	0.00564245
ENSDART00000184682.1	Control	FE	323.579	0	224.016	10.5381	1.5791	6.6735	2.49772892367337e-11	2.07061727772522e-08
ENSDART00000149125.3	Control	FE	442.55	0	306.381	10.9897	2.4931	4.40802	1.04319552911229e-05	0.0028827
ENSDART00000165634.3	Control	FE	476.974	0	330.213	11.0979	1.62096	6.84646	7.57016205165142e-12	7.41669422096794e-09
ENSDART00000180463.1	Control	FE	27.7324	0	19.1994	19.5631	3.28924	5.94761	2.72086500179899e-09	1.49098790462988e-06
ENSDART00000011953.8	Control	FE	43.615	0	10.8452	20.8514	3.29016	6.3375	2.33522456324997e-10	1.32456395358657e-07
ENSDART00000192881.1	Control	FE	108.756	0	12.1425	21.0066	3.28994	6.3851	1.71285004571732e-10	9.8889562193012e-08
ENSDART00000187176.1	Control	FE	53.8509	0	13.1895	21.1144	3.28979	6.41818	1.37914761089391e-10	8.10713116505654e-08
ENSDART00000159810.2	Control	FE	49.7335	0	34.4309	21.1552	3.28872	6.43265	1.25396226793852e-10	7.64940643107928e-08
ENSDART00000171726.2	Control	FE	37.561	0	26.0038	21.2328	3.28893	6.45585	1.07616126888717e-10	6.69103268930601e-08
ENSDART00000190368.1	Control	FE	44.4379	0	30.7647	21.5276	3.2888	6.54574	5.92014837059873e-11	3.82808633939655e-08
ENSDART00000185342.1	Control	FE	78.9895	0	18.7714	21.5946	3.28927	6.56517	5.19743441394137e-11	3.42935208239058e-08
ENSDART00000188516.1	Control	FE	41.2309	0	28.5445	21.6781	3.28886	6.59139	4.35723030208899e-11	2.93486693535082e-08
ENSDART00000137952.2	Control	FE	31.2529	0	21.6366	21.7827	3.28911	6.62266	3.52785454489867e-11	2.42678862321529e-08
ENSDART00000181911.1	Control	FE	36.1637	0	25.0364	21.8519	3.28897	6.64401	3.05269999986363e-11	2.19326319323536e-08
ENSDART00000092480.7	Control	FE	33.3766	0	23.1069	21.8727	3.28904	6.65017	2.92747803035197e-11	2.15109754998431e-08
ENSDART00000187004.1	Control	FE	33.597	0	23.2595	21.8839	3.28904	6.6536	2.86008383977826e-11	2.15045047962491e-08
ENSDART00000188720.1	Control	FE	33.8537	0	23.4372	21.8939	3.28903	6.65666	2.80127838329879e-11	2.15045047962491e-08
ENSDART00000178317.2	Control	FE	34.3701	0	23.7947	21.9028	3.28902	6.65938	2.74979231397238e-11	2.15045047962491e-08
ENSDART00000056402.7	Control	FE	42.3575	0	29.3245	21.912	3.28883	6.66256	2.69101921402775e-11	2.15045047962491e-08
ENSDART00000190587.1	Control	FE	41.2595	0	28.5643	21.9612	3.28885	6.67745	2.43127416267874e-11	2.06856644614648e-08
ENSDART00000149829.2	Control	FE	38.3785	0	26.5697	22.062	3.28891	6.70798	1.97333381897665e-11	1.72432042436038e-08
ENSDART00000165663.2	Control	FE	39.0835	0	27.0578	22.0839	3.2889	6.71469	1.88472821784354e-11	1.69264300030832e-08
ENSDART00000185523.1	Control	FE	50.4977	0	34.9599	22.4356	3.28871	6.822	8.9783941766169e-12	8.29372748926288e-09
ENSDART00000184674.1	Control	FE	109.043	0	75.4912	22.4414	3.28836	6.82452	8.82222401074767e-12	8.29372748926288e-09
ENSDART00000136682.3	Control	FE	79.2544	0	54.8684	22.5408	3.28847	6.85448	7.15731194537815e-12	7.23134539081316e-09
ENSDART00000191794.1	Control	FE	59.7968	0	41.3978	22.6593	3.28861	6.89025	5.56941585334791e-12	5.80854141789004e-09
ENSDART00000109428.4	Control	FE	63.3654	0	43.8684	22.7405	3.28858	6.91501	4.67828615769794e-12	5.04178899215107e-09
ENSDART00000121818.3	Control	FE	64.9956	0	44.9969	22.7749	3.28856	6.9255	4.34433861735868e-12	4.84333833923529e-09
ENSDART00000123607.2	Control	FE	150.808	0	104.405	22.8621	3.28827	6.95262	3.58561552784255e-12	4.14023341538134e-09
ENSDART00000173116.2	Control	FE	78.0169	0	54.0117	22.8726	3.28848	6.95537	3.51628752100455e-12	4.14023341538134e-09
ENSDART00000191079.1	Control	FE	183.436	0	48.5991	22.881	3.28852	6.95782	3.45584993608247e-12	4.14023341538134e-09
ENSDART00000186322.1	Control	FE	76.3492	0	52.8571	22.9849	3.28849	6.98951	2.75853486695867e-12	3.56744763134563e-09
ENSDART00000158071.2	Control	FE	76.849	0	53.2032	23.0011	3.28848	6.99445	2.66299729184378e-12	3.56744763134563e-09
ENSDART00000183618.1	Control	FE	80.8697	0	55.9867	23.0602	3.28846	7.01245	2.3418220607782e-12	3.29188908900087e-09
ENSDART00000174218.2	Control	FE	87.3584	0	60.4789	23.1776	3.28843	7.04822	1.81214469901829e-12	2.66311137563456e-09
ENSDART00000138947.2	Control	FE	93.2972	0	64.5904	23.2687	3.28841	7.07597	1.48409045607159e-12	2.28486326358336e-09
ENSDART00000179678.1	Control	FE	98.2118	0	67.9928	23.3357	3.28839	7.09639	1.2805907753621e-12	2.07013901791161e-09
ENSDART00000183227.1	Control	FE	104.33	0	72.2284	23.355	3.28837	7.1023	1.22697287631789e-12	2.07013901791161e-09
ENSDART00000086165.7	Control	FE	100.816	0	69.7955	23.3728	3.28838	7.1077	1.17995690131135e-12	2.07013901791161e-09
ENSDART00000182832.1	Control	FE	104.87	0	72.6025	23.4276	3.28837	7.12437	1.04557586510128e-12	2.06756985398352e-09
ENSDART00000100998.4	Control	FE	105.979	0	73.3699	23.4395	3.28837	7.12801	1.01829479845662e-12	2.06756985398352e-09
ENSDART00000184300.1	Control	FE	115.767	0	80.1463	23.5523	3.28834	7.16238	7.92881767828799e-13	1.83104717397663e-09
ENSDART00000190917.1	Control	FE	130.956	0	90.6619	23.7291	3.28831	7.21621	5.34561221028297e-13	1.32945375669737e-09
ENSDART00000092984.5	Control	FE	133.067	0	92.1231	23.7515	3.2883	7.22303	5.08412259905993e-13	1.32945375669737e-09
ENSDART00000181423.1	Control	FE	140.872	0	97.5265	23.8046	3.28829	7.2392	4.51336667836184e-13	1.32656052798288e-09
ENSDART00000191436.1	Control	FE	140.786	0	97.4672	23.8279	3.28829	7.24628	4.28386245520037e-13	1.32656052798288e-09
ENSDART00000090446.6	Control	FE	157.456	0	109.008	23.9757	3.28826	7.29131	3.06960866444291e-13	1.10270575255671e-09
ENSDART00000186457.1	Control	FE	628.748	0	133.793	24.2586	3.28823	7.3774	1.61408620949189e-13	7.45500303415463e-10
ENSDART00000184512.1	Control	FE	224.155	0	155.184	24.443	3.2882	7.43354	1.05727321690088e-13	5.69711672927037e-10
ENSDART00000188898.1	Control	FE	234.504	0	162.349	24.5098	3.2882	7.45388	9.06360588161014e-14	5.69711672927037e-10
ENSDART00000183735.1	Control	FE	541.141	0	374.636	25.6654	3.28812	7.80549	5.92711313489027e-15	4.79073736910344e-11
ENSDART00000193047.1	Control	FE	1701.98	0	1178.29	27.1992	3.28807	8.27207	1.31647667898622e-16	2.12815037541517e-12
ENSDART00000191440.1	Control	FE	1749.77	0	1211.38	27.2028	2.87737	9.45406	3.25936417283389e-21	1.05378503071892e-16

## Sheet: C_vs_FT_DETs
	sampleA	sampleB	baseMeanA	baseMeanB	baseMean	log2FoldChange	lfcSE	stat	pvalue	padj
ENSDART00000143913.3	Control	FT	594.576	1287.76	641.767	-1.85944	0.423479	-4.39087	1.1289642006493e-05	0.0105439
ENSDART00000169187.2	Control	FT	451.516	717.892	533.478	-0.668617	0.13943	-4.79537	1.62371241178523e-06	0.00515594
ENSDART00000148557.3	Control	FT	214.658	338.617	252.8	-0.654359	0.14684	-4.45626	8.34011622857407e-06	0.0105439
ENSDART00000134651.3	Control	FT	169.747	260.916	197.799	-0.614854	0.15281	-4.02366	5.73017535093543e-05	0.0221898
ENSDART00000156828.2	Control	FT	2855.43	1860.32	2549.24	0.617835	0.15169	4.073	4.6411804914515e-05	0.0193916
ENSDART00000148908.3	Control	FT	1179.59	756.107	1049.28	0.642133	0.17497	3.66996	0.000242587	0.0495504
ENSDART00000163188.2	Control	FT	608.261	378.42	537.541	0.686289	0.179146	3.83089	0.000127679	0.0368574
ENSDART00000102712.4	Control	FT	774.153	480.563	683.818	0.690037	0.163479	4.22096	2.43263031096909e-05	0.014855
ENSDART00000137438.4	Control	FT	1147.92	705.746	1011.87	0.697893	0.11184	6.2401	4.37293890020938e-10	3.47145754593122e-06
ENSDART00000077348.6	Control	FT	1416.43	862.963	1246.13	0.714405	0.175195	4.07777	4.54703738088466e-05	0.0193916
ENSDART00000137869.2	Control	FT	604.374	367.638	531.532	0.717076	0.127387	5.6291	1.81156793631627e-08	9.58742137496446e-05
ENSDART00000137136.2	Control	FT	593.38	357.659	520.85	0.730827	0.177319	4.12153	3.76359323535815e-05	0.0175749
ENSDART00000050916.6	Control	FT	255.833	154.716	224.72	0.732305	0.193102	3.79232	0.000149245	0.0382187
ENSDART00000105967.6	Control	FT	981.931	582.693	859.089	0.754243	0.201922	3.73532	0.000187476	0.0450993
ENSDART00000152168.2	Control	FT	2973.06	1733.53	2591.66	0.778033	0.210855	3.68991	0.000224338	0.0494695
ENSDART00000112808.5	Control	FT	557.259	320.161	484.306	0.800119	0.215171	3.71852	0.000200393	0.0461107
ENSDART00000143680.3	Control	FT	353.544	199.083	306.017	0.829334	0.200484	4.13666	3.52395663553689e-05	0.0175749
ENSDART00000159951.2	Control	FT	3377.5	1881.33	2917.14	0.844115	0.215865	3.91039	9.21476614938559e-05	0.0292606
ENSDART00000142957.3	Control	FT	6126.13	3354.84	5273.43	0.869139	0.201874	4.30535	1.6672034152572e-05	0.0122251
ENSDART00000183933.1	Control	FT	401.884	218.758	345.537	0.875312	0.198801	4.40296	1.06783278443602e-05	0.0105439
ENSDART00000181084.1	Control	FT	273.912	148.923	235.454	0.87625	0.205046	4.27342	1.92496418141055e-05	0.0122251
ENSDART00000140440.2	Control	FT	211.697	113.823	181.582	0.892357	0.240385	3.7122	0.000205462	0.0466016
ENSDART00000124920.4	Control	FT	2142.32	1119.91	1827.73	0.935863	0.199122	4.69996	2.60215687671428e-06	0.00590206
ENSDART00000126873.4	Control	FT	104063	54272.4	88742.9	0.939182	0.237329	3.9573	7.58029052535717e-05	0.0267449
ENSDART00000115101.4	Control	FT	771.216	396.294	655.856	0.958881	0.23258	4.12281	3.74285478684119e-05	0.0175749
ENSDART00000165253.2	Control	FT	728.321	374.683	619.51	0.961063	0.246295	3.90208	9.53696674076564e-05	0.0296899
ENSDART00000185021.1	Control	FT	4156.59	2105.16	3525.38	0.981519	0.257849	3.80657	0.000140908	0.0375382
ENSDART00000162635.2	Control	FT	2440.98	1229.37	2068.18	0.989901	0.267552	3.69984	0.000215731	0.0482418
ENSDART00000122889.3	Control	FT	96107.6	48225.4	81374.7	0.994864	0.239271	4.15789	3.21197091306545e-05	0.0175749
ENSDART00000059208.5	Control	FT	266.383	131.157	224.775	1.0202	0.253924	4.01773	5.87618656535586e-05	0.0222134
ENSDART00000127355.3	Control	FT	412.205	189.894	343.802	1.11864	0.247109	4.52689	5.98593898480021e-06	0.0105439
ENSDART00000157373.3	Control	FT	703.371	324.215	586.708	1.11952	0.298915	3.74526	0.000180205	0.0440172
ENSDART00000173406.2	Control	FT	856.687	383.84	711.195	1.15923	0.289451	4.00493	6.20370227305967e-05	0.0223855
ENSDART00000148673.3	Control	FT	269.704	117.378	222.834	1.18967	0.291335	4.08351	4.43596692323452e-05	0.0193916
ENSDART00000109099.4	Control	FT	14018	6136.56	11592.9	1.19191	0.324614	3.67178	0.000240865	0.0495504
ENSDART00000187279.1	Control	FT	10363.7	4525.27	8567.27	1.19575	0.27905	4.28507	1.82683508196517e-05	0.0122251
ENSDART00000101041.6	Control	FT	660.408	284.635	544.785	1.21612	0.315432	3.85542	0.00011553	0.033968
ENSDART00000186190.1	Control	FT	20244.7	8703.97	16693.7	1.21793	0.309075	3.94056	8.1292696588225e-05	0.0277982
ENSDART00000191396.1	Control	FT	242.902	102.714	199.767	1.23405	0.262226	4.70607	2.52542375156023e-06	0.00590206
ENSDART00000033844.8	Control	FT	2226.23	938.464	1829.99	1.24652	0.338189	3.68587	0.000227923	0.0495504
ENSDART00000158472.2	Control	FT	290.183	119.362	237.623	1.28073	0.336601	3.8049	0.000141859	0.0375382
ENSDART00000080661.5	Control	FT	544.973	219.577	444.852	1.31292	0.30182	4.35001	1.36133338746931e-05	0.0113757
ENSDART00000181050.1	Control	FT	614.269	236.66	498.081	1.37744	0.283728	4.85478	1.20519184942854e-06	0.00478371
ENSDART00000168928.2	Control	FT	526.41	201.585	426.464	1.38427	0.35206	3.9319	8.42764186598424e-05	0.0278762
ENSDART00000101845.5	Control	FT	933.645	353.601	755.17	1.40084	0.355756	3.93763	8.22897949790882e-05	0.0277982
ENSDART00000114568.4	Control	FT	530.727	186.32	424.756	1.51227	0.396726	3.81187	0.000137919	0.0375382
ENSDART00000172758.2	Control	FT	97144.7	33472.8	77553.3	1.53717	0.342786	4.48434	7.31408842584219e-06	0.0105439
ENSDART00000013629.7	Control	FT	7018.81	2325.63	5574.76	1.59395	0.355901	4.47863	7.51238157493534e-06	0.0105439
ENSDART00000167106.2	Control	FT	1274.07	398.282	1004.6	1.67795	0.405625	4.13671	3.52318515590891e-05	0.0175749
ENSDART00000183680.1	Control	FT	542.383	156.11	423.53	1.79594	0.448223	4.00681	6.15444579951522e-05	0.0223855
ENSDART00000184947.1	Control	FT	360.264	96.4284	279.084	1.90014	0.485115	3.91689	8.96979181728147e-05	0.029064
ENSDART00000186344.1	Control	FT	645.521	170.934	499.494	1.91862	0.473471	4.05225	5.07279420185442e-05	0.0206515
ENSDART00000110941.4	Control	FT	382.215	78.1261	288.649	2.2941	0.521218	4.40143	1.075417753686e-05	0.0105439
ENSDART00000076764.7	Control	FT	274.963	0	190.359	10.4733	2.40335	4.35779	1.31382714201677e-05	0.0113757
ENSDART00000033053.6	Control	FT	310.031	0	214.637	10.6465	2.40674	4.42362	9.70626705791308e-06	0.0105439
ENSDART00000169619.2	Control	FT	591.093	0	409.218	25.8948	3.19358	8.10839	5.12959090115208e-16	8.14425147375916e-12

## Sheet: C_vs_OE_DETs
	sampleA	sampleB	baseMeanA	baseMeanB	baseMean	log2FoldChange	lfcSE	stat	pvalue	padj
ENSDART00000179736.1	Control	OE	0	192.909	68.8962	-24.8638	3.0871	-8.0541	8.0064192797772e-16	6.44456703877466e-12
ENSDART00000162757.2	Control	OE	0	145.436	51.9415	-24.4766	3.08722	-7.92835	2.22077749504407e-15	1.1917062167989e-11
ENSDART00000180780.1	Control	OE	0	22.4024	8.00087	-6.99097	1.71388	-4.07904	4.52220464860162e-05	0.014416
ENSDART00000187083.1	Control	OE	31.698	69.8766	45.3332	-1.13638	0.313879	-3.62043	0.00029411	0.0473474
ENSDART00000007913.12	Control	OE	64.1825	127.811	86.9069	-0.995444	0.261816	-3.80208	0.000143486	0.0286945
ENSDART00000185047.1	Control	OE	65.7657	128.977	88.3411	-0.963624	0.192964	-4.99381	5.91997631971941e-07	0.000366549
ENSDART00000139058.2	Control	OE	43.2482	80.5082	56.5554	-0.883379	0.220787	-4.00105	6.30616131139893e-05	0.0178474
ENSDART00000153068.3	Control	OE	1741.97	2868.59	2144.33	-0.719334	0.189993	-3.78611	0.000153022	0.0293098
ENSDART00000170546.2	Control	OE	83.8386	136.63	102.693	-0.700198	0.189422	-3.69651	0.000218586	0.0374883
ENSDART00000176442.2	Control	OE	110.043	177.373	134.09	-0.67925	0.159008	-4.27181	1.93896912643432e-05	0.00810766
ENSDART00000185217.1	Control	OE	126.403	200.597	152.901	-0.666373	0.153484	-4.34165	1.41418839277816e-05	0.00615306
ENSDART00000160881.2	Control	OE	263.22	417.706	318.394	-0.66425	0.180373	-3.68265	0.000230824	0.0392954
ENSDART00000154195.2	Control	OE	43.9079	67.7915	52.4378	-0.651712	0.165731	-3.93235	8.41184718010127e-05	0.0212947
ENSDART00000161089.3	Control	OE	152.294	235.724	182.091	-0.626993	0.163203	-3.8418	0.000122134	0.0267506
ENSDART00000188090.1	Control	OE	140.416	215.864	167.362	-0.614516	0.168556	-3.64576	0.000266604	0.0435728
ENSDART00000189945.1	Control	OE	199.278	128.972	174.169	0.617357	0.145799	4.2343	2.29269771111154e-05	0.00934405
ENSDART00000123619.4	Control	OE	238.674	150.845	207.307	0.65994	0.175268	3.76531	0.000166339	0.0311374
ENSDART00000190241.1	Control	OE	227.406	139.708	196.086	0.704046	0.175884	4.00291	6.25693448440825e-05	0.0178474
ENSDART00000100110.5	Control	OE	218.728	128.676	186.567	0.758596	0.182111	4.16557	3.10580751736815e-05	0.01102
ENSDART00000092112.8	Control	OE	2344.34	1379.56	1999.78	0.76431	0.200737	3.80752	0.000140368	0.028424
ENSDART00000150725.2	Control	OE	57.1248	32.7631	48.4242	0.796495	0.210329	3.78691	0.000152532	0.0293098
ENSDART00000130442.3	Control	OE	679.147	389.706	575.775	0.799738	0.178157	4.48896	7.15707636338753e-06	0.00343935
ENSDART00000159603.2	Control	OE	173.591	99.1765	147.014	0.808676	0.202884	3.9859	6.72255357483738e-05	0.0183429
ENSDART00000184761.1	Control	OE	386.381	217.217	325.965	0.830766	0.167421	4.96214	6.9722266163761e-07	0.000423556
ENSDART00000115101.4	Control	OE	761.379	427.693	642.206	0.83242	0.216291	3.84862	0.000118786	0.0265594
ENSDART00000121574.3	Control	OE	861.911	482.427	726.381	0.836355	0.199937	4.1831	2.87566872910729e-05	0.0107349
ENSDART00000131642.3	Control	OE	687.04	382.124	578.141	0.845526	0.20896	4.04636	5.20205734694541e-05	0.015801
ENSDART00000159681.2	Control	OE	40.7807	23.2279	34.5118	0.846791	0.226489	3.73877	0.000184924	0.0338295
ENSDART00000136999.2	Control	OE	735.82	406.124	618.071	0.855313	0.231407	3.69615	0.000218896	0.0374883
ENSDART00000089199.6	Control	OE	149.805	80.6619	125.111	0.891635	0.243414	3.66304	0.000249243	0.0415569
ENSDART00000185057.1	Control	OE	1646.67	878.815	1372.43	0.90488	0.200512	4.51285	6.39613631803224e-06	0.00312613
ENSDART00000127496.4	Control	OE	180.986	96.5326	150.824	0.911862	0.235197	3.87702	0.000105743	0.0248511
ENSDART00000148485.2	Control	OE	128.004	66.6492	106.092	0.930585	0.136849	6.8001	1.0454412263774e-11	8.63078747837771e-09
ENSDART00000046577.7	Control	OE	270.837	141.414	224.614	0.931509	0.22235	4.18938	2.79719127003969e-05	0.0106014
ENSDART00000100558.5	Control	OE	525.149	271.653	434.615	0.952938	0.226263	4.21163	2.53535427936003e-05	0.00995498
ENSDART00000161433.2	Control	OE	41.9275	21.4604	34.6178	0.95777	0.23898	4.00774	6.13021109687646e-05	0.0178474
ENSDART00000173892.2	Control	OE	265.376	135.797	219.098	0.96593	0.237726	4.06321	4.84021230897609e-05	0.0150296
ENSDART00000185725.1	Control	OE	369.14	187.595	304.302	0.970565	0.238547	4.06865	4.7286561247654e-05	0.0149263
ENSDART00000184907.1	Control	OE	227.967	116.161	188.036	0.971144	0.233172	4.16492	3.11463549099103e-05	0.01102
ENSDART00000140466.2	Control	OE	49.2243	25.2404	40.6586	0.977235	0.240682	4.06028	4.90139871485412e-05	0.0150296
ENSDART00000193297.1	Control	OE	36.3381	17.974	29.7795	0.989573	0.264934	3.73517	0.000187591	0.0339319
ENSDART00000124688.3	Control	OE	103.47	51.1292	84.7771	1.00341	0.23427	4.28314	1.84270759851717e-05	0.00780653
ENSDART00000191533.1	Control	OE	325.563	161.072	266.816	1.01276	0.262902	3.85223	0.000117049	0.026501
ENSDART00000159645.2	Control	OE	3044.24	1507.63	2495.45	1.01372	0.219335	4.6218	3.80433669934177e-06	0.00197562
ENSDART00000193732.1	Control	OE	210.552	102.629	172.008	1.03737	0.268006	3.87071	0.000108519	0.0253187
ENSDART00000179867.1	Control	OE	88.0443	42.7731	71.876	1.05653	0.268713	3.93183	8.43015118640544e-05	0.0212947
ENSDART00000187279.1	Control	OE	10230.4	4894.05	8324.56	1.06382	0.285199	3.73008	0.000191417	0.0342391
ENSDART00000183066.1	Control	OE	177.149	82.0087	143.17	1.09931	0.269186	4.08383	4.4300240419337e-05	0.0143393
ENSDART00000186997.1	Control	OE	67.3588	29.8842	53.975	1.16858	0.308263	3.79084	0.000150136	0.0293098
ENSDART00000146963.3	Control	OE	61.9097	27.2585	49.5343	1.17197	0.322571	3.6332	0.000279924	0.0455188
ENSDART00000143977.3	Control	OE	68.5829	30.1023	54.8399	1.19799	0.311595	3.8447	0.000120701	0.0267384
ENSDART00000048103.7	Control	OE	207.112	85.8407	163.801	1.26099	0.301592	4.18113	2.90069613598818e-05	0.0107349
ENSDART00000183341.1	Control	OE	790.437	325.352	624.335	1.28003	0.33508	3.82007	0.000133414	0.0275971
ENSDART00000188961.1	Control	OE	44.9203	17.9917	35.303	1.28647	0.316782	4.06104	4.88536465764434e-05	0.0150296
ENSDART00000181050.1	Control	OE	606.517	248.305	478.584	1.28664	0.303132	4.24448	2.19104686694908e-05	0.00904425
ENSDART00000135420.3	Control	OE	39.3141	15.5863	30.8399	1.31531	0.329432	3.99265	6.53381326257924e-05	0.0179877
ENSDART00000158469.2	Control	OE	24.5798	9.91494	19.3424	1.33066	0.339762	3.91646	8.98581105926912e-05	0.0222551
ENSDART00000084070.6	Control	OE	432.299	170.414	338.769	1.34052	0.335756	3.99256	6.53651079281264e-05	0.0179877
ENSDART00000181392.1	Control	OE	112.55	43.5103	87.893	1.36261	0.323987	4.20576	2.60201331560425e-05	0.0100936
ENSDART00000135961.2	Control	OE	52.8201	20.4803	41.2702	1.36877	0.351426	3.89489	9.82416999466668e-05	0.023615
ENSDART00000167148.1	Control	OE	36.2388	13.504	28.1192	1.41939	0.340271	4.17134	3.0281512285284e-05	0.0109548
ENSDART00000013629.7	Control	OE	6929.43	2504.31	5349.03	1.46836	0.394244	3.7245	0.000195701	0.0346208
ENSDART00000194506.1	Control	OE	1461.78	514.029	1123.3	1.50724	0.386023	3.90452	9.44127516585896e-05	0.0230288
ENSDART00000033844.8	Control	OE	2198.84	695.174	1661.82	1.66074	0.405549	4.09505	4.22085524112217e-05	0.0140102
ENSDART00000156072.2	Control	OE	552.674	173.743	417.342	1.66759	0.359179	4.64278	3.43750011214482e-06	0.00181438
ENSDART00000184947.1	Control	OE	355.747	108.271	267.363	1.7168	0.476055	3.6063	0.000310589	0.0490832
ENSDART00000128047.3	Control	OE	1317.57	380.839	983.025	1.78995	0.427271	4.18925	2.79877802074622e-05	0.0106014
ENSDART00000190197.1	Control	OE	1205.91	341.805	897.299	1.81882	0.504391	3.60597	0.000310991	0.0490832
ENSDART00000186344.1	Control	OE	637.419	178.492	473.516	1.8374	0.49939	3.67928	0.00023389	0.039427
ENSDART00000184287.1	Control	OE	472.874	128.515	349.888	1.87926	0.491748	3.82159	0.000132595	0.0275971
ENSDART00000140817.3	Control	OE	22.7821	5.3657	16.5619	2.08468	0.549973	3.7905	0.000150343	0.0293098
ENSDART00000098831.3	Control	OE	156.701	34.2403	112.965	2.1959	0.408747	5.37228	7.77480068422073e-08	5.21510953395531e-05
ENSDART00000161152.2	Control	OE	99.5887	21.0992	71.5567	2.2256	0.550708	4.04134	5.31472675370114e-05	0.0159924
ENSDART00000187196.1	Control	OE	80.8939	16.9887	58.0706	2.24148	0.606344	3.69671	0.000218411	0.0374883
ENSDART00000123763.3	Control	OE	783.281	149.047	556.769	2.39393	0.645451	3.70893	0.000208136	0.0363545
ENSDART00000171101.2	Control	OE	34.4549	6.22601	24.3732	2.45554	0.599595	4.09534	4.2154826134922e-05	0.0140102
ENSDART00000153319.2	Control	OE	225.607	39.9192	159.29	2.49436	0.459484	5.42862	5.67921304493193e-08	4.25240982343427e-05
ENSDART00000126282.4	Control	OE	58.737	10.2716	41.428	2.5065	0.663572	3.77728	0.000158548	0.0298524
ENSDART00000189768.1	Control	OE	22.6985	3.73945	15.9274	2.59498	0.675145	3.84359	0.000121247	0.0267384
ENSDART00000059143.6	Control	OE	55.0369	7.35121	38.0063	2.93031	0.715186	4.09726	4.18068352457381e-05	0.0140102
ENSDART00000189996.1	Control	OE	43.376	4.82023	29.6061	3.12029	0.720237	4.33231	1.47552417594561e-05	0.00633433
ENSDART00000192277.1	Control	OE	21.1919	1.93646	14.3149	3.53992	0.962652	3.67726	0.00023575	0.0395335
ENSDART00000012540.6	Control	OE	36.4226	1.26077	23.8648	4.78543	1.26265	3.78999	0.000150651	0.0293098
ENSDART00000175157.2	Control	OE	15.5759	0	10.0131	6.3247	1.4502	4.36127	1.29308058743718e-05	0.00570319
ENSDART00000065083.7	Control	OE	16.3059	0	10.4823	6.38739	1.6726	3.81884	0.000134081	0.0275971
ENSDART00000192903.1	Control	OE	17.6423	0	11.3415	6.49777	1.69581	3.83166	0.000127279	0.0269606
ENSDART00000183975.1	Control	OE	18.0981	0	11.6345	6.53645	1.64691	3.96893	7.21970917002353e-05	0.0193711
ENSDART00000146905.2	Control	OE	18.4084	0	11.834	6.56275	1.45436	4.51245	6.40819955506421e-06	0.00312613
ENSDART00000162098.2	Control	OE	21.9545	0	14.1136	6.81836	1.4412	4.73101	2.23400463615604e-06	0.00124014
ENSDART00000181756.1	Control	OE	24.596	0	15.8117	6.9816	1.57614	4.42955	9.44289825292514e-06	0.00428215
ENSDART00000108574.4	Control	OE	26.7229	0	17.179	7.09743	1.60188	4.4307	9.39287181399721e-06	0.00428215
ENSDART00000022733.7	Control	OE	26.8045	0	17.2315	7.10452	1.32768	5.35109	8.74246481834577e-08	5.62962279512558e-05
ENSDART00000152406.2	Control	OE	28.1244	0	18.0799	7.17594	1.33334	5.38193	7.36921778833736e-08	5.08656311622762e-05
ENSDART00000153071.2	Control	OE	28.4233	0	18.2721	7.18917	1.33614	5.38057	7.42517832290892e-08	5.08656311622762e-05
ENSDART00000144300.2	Control	OE	33.4828	0	21.5246	7.42327	1.38409	5.36327	8.17275866882769e-08	5.37016960939276e-05
ENSDART00000186336.1	Control	OE	38.4116	0	24.6932	7.62222	1.60192	4.75818	1.95342365943743e-06	0.00110341
ENSDART00000182627.1	Control	OE	39.8183	0	25.5975	7.67635	1.18502	6.47784	9.30424638180313e-11	7.48922051887288e-08
ENSDART00000114969.3	Control	OE	49.9946	0	32.1394	8.00337	1.98346	4.03506	5.45874121611713e-05	0.0162736
ENSDART00000181717.1	Control	OE	51.5809	0	33.1592	8.04781	2.04736	3.93082	8.465754336895e-05	0.0212947
ENSDART00000193480.1	Control	OE	54.3713	0	34.953	8.12436	2.03185	3.99849	6.37466652626581e-05	0.0178474
ENSDART00000174787.2	Control	OE	55.1971	0	35.4839	8.14553	2.05923	3.95562	7.6334976538273e-05	0.0199818
ENSDART00000133302.2	Control	OE	56.2226	0	36.1431	8.17273	1.9911	4.10463	4.04965329061559e-05	0.0140102
ENSDART00000134082.3	Control	OE	58.8812	0	37.8522	8.23951	1.18369	6.96089	3.38129778452124e-12	3.20198955200677e-09
ENSDART00000193860.1	Control	OE	63.6506	0	40.9182	8.35165	1.59675	5.23042	1.6912236613078e-07	0.000106769
ENSDART00000191101.1	Control	OE	65.4473	0	42.0732	8.39194	2.00905	4.17707	2.95289820302652e-05	0.0108039
ENSDART00000172496.3	Control	OE	76.8246	0	49.3873	8.62293	2.11069	4.08536	4.40090278283234e-05	0.0143393
ENSDART00000186410.1	Control	OE	83.4479	0	53.6451	8.74178	1.77911	4.91357	8.94323138319577e-07	0.000533232
ENSDART00000159400.2	Control	OE	83.546	0	53.7081	8.74401	2.07072	4.2227	2.41397840372675e-05	0.00959542
ENSDART00000075303.6	Control	OE	84.6686	0	54.4298	8.76339	2.14652	4.08259	4.45361029800449e-05	0.0143393
ENSDART00000165920.3	Control	OE	100.561	0	64.6465	9.01119	2.13179	4.22706	2.36760567917271e-05	0.00952873
ENSDART00000194323.1	Control	OE	119.793	0	77.0098	9.26356	1.7169	5.39551	6.83289993363727e-08	4.99997452643907e-05
ENSDART00000191048.1	Control	OE	129.688	0	83.3711	9.37829	2.10794	4.44902	8.6262724829064e-06	0.00402522
ENSDART00000191680.1	Control	OE	177.498	0	114.106	9.83111	1.73895	5.65347	1.57240321751938e-08	1.20539681891599e-05
ENSDART00000184216.1	Control	OE	190.243	0	122.299	9.93098	2.75048	3.61063	0.000305454	0.048868
ENSDART00000167542.2	Control	OE	225.467	0	144.943	10.1761	2.21824	4.58744	4.48707156783479e-06	0.00225735
ENSDART00000185630.1	Control	OE	243.562	0	156.576	10.2874	2.24115	4.59024	4.4272724148091e-06	0.00225735
ENSDART00000162133.2	Control	OE	333.805	0	214.589	10.7421	2.25622	4.76111	1.9252771062069e-06	0.00110341
ENSDART00000137952.2	Control	OE	32.7586	0	21.0591	20.1034	3.14719	6.38774	1.68353604895431e-10	1.32206854068736e-07
ENSDART00000192881.1	Control	OE	114.215	0	11.8128	21.4415	3.14805	6.81103	9.69031145702226e-12	8.21049889425647e-09
ENSDART00000178317.2	Control	OE	36.0664	0	23.1856	21.5341	3.14709	6.84255	7.77982847848877e-12	6.76992263572711e-09
ENSDART00000187176.1	Control	OE	56.3941	0	12.8485	21.5536	3.1479	6.84697	7.54298770344076e-12	6.74615486354673e-09
ENSDART00000191794.1	Control	OE	62.7483	0	40.3382	21.7983	3.14666	6.92744	4.28537871822692e-12	3.94218110259292e-09
ENSDART00000181969.1	Control	OE	26.07	0	16.7593	21.9194	3.14747	6.96412	3.30456880825309e-12	3.20198955200677e-09
ENSDART00000172412.2	Control	OE	28.6357	0	18.4086	22.0415	3.14735	7.00321	2.50162884282973e-12	2.5170294953934e-09
ENSDART00000193007.1	Control	OE	30.3174	0	19.4898	22.1215	3.14728	7.02878	2.08346821216948e-12	2.16391696862002e-09
ENSDART00000171726.2	Control	OE	39.4004	0	25.3288	22.2424	3.147	7.0678	1.57404270545883e-12	1.6893150995886e-09
ENSDART00000187004.1	Control	OE	35.1998	0	22.6284	22.3262	3.14711	7.09419	1.30110581533897e-12	1.44454151505065e-09
ENSDART00000188720.1	Control	OE	35.4973	0	22.8197	22.3298	3.1471	7.09534	1.29038525620191e-12	1.44454151505065e-09
ENSDART00000092984.5	Control	OE	139.538	0	89.7029	22.3995	3.14634	7.1192	1.08555464152771e-12	1.29450380715806e-09
ENSDART00000181911.1	Control	OE	37.8969	0	24.3623	22.4221	3.14704	7.12483	1.04211909192333e-12	1.29050416933291e-09
ENSDART00000179678.1	Control	OE	103.026	0	66.2308	22.4454	3.14644	7.13359	9.77861880427077e-13	1.25936875856442e-09
ENSDART00000149829.2	Control	OE	40.2297	0	25.8619	22.5045	3.14698	7.15112	8.60696253616529e-13	1.15465988657047e-09
ENSDART00000188516.1	Control	OE	43.1742	0	27.7548	22.6006	3.14692	7.1818	6.87983824079319e-13	9.63087616690514e-10
ENSDART00000056402.7	Control	OE	44.4272	0	28.5604	22.6393	3.1469	7.19417	6.28417532966321e-13	9.19689059496211e-10
ENSDART00000190368.1	Control	OE	46.6015	0	29.9581	22.6569	3.14686	7.19985	6.02779794279836e-13	9.19689059496211e-10
ENSDART00000185523.1	Control	OE	52.9582	0	34.0446	22.872	3.14677	7.26842	3.63720426743012e-13	5.85535328992238e-10
ENSDART00000190690.1	Control	OE	53.2036	0	34.2023	22.8861	3.14677	7.27289	3.51864932132979e-13	5.85535328992238e-10
ENSDART00000109428.4	Control	OE	66.3623	0	42.6615	23.116	3.14663	7.34626	2.03822263540493e-13	3.64581412178514e-10
ENSDART00000121818.3	Control	OE	68.0999	0	43.7785	23.2041	3.14662	7.3743	1.65211901004841e-13	3.12901622156052e-10
ENSDART00000114407.2	Control	OE	79.4757	0	51.0915	23.3766	3.14654	7.4293	1.09171825191647e-13	2.19687828480966e-10
ENSDART00000158071.2	Control	OE	80.6027	0	51.816	23.4497	3.14653	7.45254	9.15615172680642e-14	1.96533744765324e-10
ENSDART00000183618.1	Control	OE	84.8404	0	54.5403	23.5187	3.14651	7.47453	7.7481426946518e-14	1.78190678814074e-10
ENSDART00000138947.2	Control	OE	97.885	0	62.9261	23.6641	3.14645	7.52087	5.44143536835232e-14	1.3476761119603e-10
ENSDART00000188371.1	Control	OE	113.317	0	72.8467	23.9051	3.1464	7.5976	3.01675511981671e-14	8.09420538272821e-11
ENSDART00000133432.2	Control	OE	121.587	0	78.1628	24.001	3.14638	7.62812	2.38210642059973e-14	6.97242549309541e-11
ENSDART00000181423.1	Control	OE	147.699	0	94.9495	24.0723	3.14633	7.65093	1.9953691644255e-14	6.4244900987008e-11
ENSDART00000088094.6	Control	OE	134.797	0	86.6552	24.1498	3.14635	7.6755	1.64770610207787e-14	5.8945770409557e-11
ENSDART00000090446.6	Control	OE	165.093	0	106.131	24.2116	3.1463	7.69524	1.41225526959953e-14	5.68379786441202e-11
ENSDART00000186457.1	Control	OE	659.868	0	129.759	24.6111	3.14626	7.82233	5.18559981186185e-15	2.38515367346451e-11
ENSDART00000188898.1	Control	OE	245.965	0	158.12	24.9566	3.14623	7.93223	2.1523810569275e-15	1.1917062167989e-11
ENSDART00000186047.1	Control	OE	645.136	0	414.73	25.7571	3.14614	8.1869	2.68035887736262e-16	2.87665049248147e-12
ENSDART00000169619.2	Control	OE	582.784	0	374.647	26.1468	2.99239	8.73777	2.37747861680695e-18	3.82738395126667e-14
ENSDART00000193047.1	Control	OE	1784.59	0	1147.23	27.6803	3.1461	8.79828	1.38930581382582e-18	3.82738395126667e-14

## Sheet: C_vs_OT_DETs
	sampleA	sampleB	baseMeanA	baseMeanB	baseMean	log2FoldChange	lfcSE	stat	pvalue	padj
ENSDART00000100508.5	Control	OT	0	72.8501	26.0179	-23.5042	3.08773	-7.61214	2.69595548825346e-14	3.49559014798711e-10
ENSDART00000171850.2	Control	OT	0	51.9372	18.549	-23.0377	3.08813	-7.46007	8.64789429040719e-14	3.49559014798711e-10
ENSDART00000167521.2	Control	OT	0	50.3136	17.9691	-22.9882	3.08818	-7.44395	9.77210391125178e-14	3.49559014798711e-10
ENSDART00000119007.2	Control	OT	3.85857	96.6408	36.9951	-4.6628	0.917133	-5.0841	3.69365266305393e-07	0.000731542
ENSDART00000191117.1	Control	OT	555.915	277.078	456.33	1.0059	0.244561	4.11308	3.90413329675222e-05	0.0349138
ENSDART00000181050.1	Control	OT	607.459	285.072	492.32	1.09005	0.266138	4.09581	4.20695161043256e-05	0.036605
ENSDART00000127355.3	Control	OT	407.546	182.638	327.222	1.15394	0.26847	4.29822	1.72172846480329e-05	0.0191136
ENSDART00000108719.4	Control	OT	999.359	442.286	800.405	1.17478	0.291878	4.0249	5.70004730625414e-05	0.0426761
ENSDART00000183680.1	Control	OT	536.433	151.323	398.894	1.82389	0.409184	4.45738	8.29661107138485e-06	0.0111292
ENSDART00000190197.1	Control	OT	1207.88	324.065	892.23	1.89755	0.452592	4.19264	2.75730673227735e-05	0.0268996
ENSDART00000186344.1	Control	OT	638.497	169.276	470.918	1.91415	0.448474	4.26814	1.97113983197039e-05	0.0204706
ENSDART00000184947.1	Control	OT	356.325	91.3904	261.706	1.96131	0.484181	4.05077	5.10495288499658e-05	0.0403738
ENSDART00000124272.3	Control	OT	762.612	166.457	549.7	2.19464	0.502157	4.37042	1.24007353034775e-05	0.0147863
ENSDART00000123763.3	Control	OT	784.556	147.752	557.126	2.40802	0.541334	4.44831	8.65479691112787e-06	0.0111453
ENSDART00000190147.1	Control	OT	31.2174	0.369353	20.2002	6.16937	1.3705	4.50155	6.74601511491436e-06	0.00944266
ENSDART00000162098.2	Control	OT	21.98	0	14.13	6.82734	1.49081	4.57963	4.65808766995793e-06	0.00681648
ENSDART00000152124.2	Control	OT	25.6731	0	16.5041	7.04875	1.53393	4.59522	4.32298318942372e-06	0.00662734
ENSDART00000108574.4	Control	OT	26.7746	0	17.2122	7.10808	1.70597	4.16659	3.09183314083103e-05	0.0289577
ENSDART00000181154.1	Control	OT	26.9777	0	17.3428	7.12024	1.71058	4.16248	3.14815923492298e-05	0.0289577
ENSDART00000190551.1	Control	OT	29.4844	0	18.9543	7.2489	1.71671	4.22256	2.41539694747859e-05	0.0243004
ENSDART00000171220.2	Control	OT	36.8477	0	23.6878	7.5694	1.49133	5.07559	3.86289986306854e-07	0.000731542
ENSDART00000192955.1	Control	OT	40.9557	0	26.3287	7.72113	1.77721	4.34451	1.39584414170846e-05	0.0160492
ENSDART00000074547.6	Control	OT	43.0603	0	27.6816	7.79466	1.92504	4.04909	5.14171694880904e-05	0.0403738
ENSDART00000181717.1	Control	OT	51.6423	0	33.1986	8.05699	1.7362	4.64059	3.47416788906298e-06	0.0058867
ENSDART00000186410.1	Control	OT	83.5387	0	53.7035	8.75078	1.5504	5.64422	1.65936593273942e-08	3.56144178924086e-05
ENSDART00000161876.2	Control	OT	95.6359	0	61.4802	8.94645	2.21679	4.03577	5.44240385871154e-05	0.0417173
ENSDART00000011304.9	Control	OT	109.604	0	70.4594	9.14324	2.07819	4.39962	1.08439147511014e-05	0.0134273
ENSDART00000149969.3	Control	OT	197.512	0	126.972	9.99269	2.1714	4.60196	4.18536221846988e-06	0.00662734
ENSDART00000033053.6	Control	OT	306.563	0	197.076	10.6268	2.24848	4.72623	2.28728460214778e-06	0.00409094
ENSDART00000181911.1	Control	OT	37.923	0	24.3791	21.0862	3.14704	6.70033	2.07945121115011e-11	4.78184659226905e-08
ENSDART00000187176.1	Control	OT	56.4449	0	12.8642	21.5711	3.1479	6.85253	7.25553239190889e-12	1.79680469096242e-08
ENSDART00000187004.1	Control	OT	35.2604	0	22.6674	22.1535	3.14711	7.03932	1.93174465542788e-12	5.18254895307042e-09
ENSDART00000159810.2	Control	OT	52.3227	0	33.636	22.3477	3.14678	7.10178	1.23163293568762e-12	3.60465370286611e-09
ENSDART00000188516.1	Control	OT	43.2585	0	27.809	22.624	3.14692	7.18926	6.51453223261684e-13	2.09728850696867e-09
ENSDART00000114407.2	Control	OT	79.5264	0	51.1241	23.4471	3.14654	7.45172	9.21311891117128e-14	3.49559014798711e-10
ENSDART00000158071.2	Control	OT	80.7727	0	51.9253	23.4707	3.14653	7.45922	8.70361399730572e-14	3.49559014798711e-10
ENSDART00000136682.3	Control	OT	83.1927	0	53.481	23.4962	3.14652	7.46734	8.1829686750982e-14	3.49559014798711e-10
ENSDART00000138947.2	Control	OT	98.0188	0	63.0121	23.72	3.14645	7.53863	4.74922488035923e-14	3.49559014798711e-10
ENSDART00000082422.6	Control	OT	99.3842	0	63.8898	23.7522	3.14645	7.54888	4.39001302805153e-14	3.49559014798711e-10
ENSDART00000067486.7	Control	OT	102.45	0	65.8605	23.7935	3.14644	7.56206	3.96745368980481e-14	3.49559014798711e-10
